# Supplementary material for: Sex-specific role of epigenetic modification of a leptin upstream enhancer in adipose tissue
Source: Clin Epigenetics. 2025 Feb 11;17:21. doi: 10.1186/s13148-025-01830-2 (PMC11816557; doi:10.1186/s13148-025-01830-2)
Supplement: Supplementary file 2 — Additional file 2 [file 13148_2025_1830_MOESM2_ESM.xlsx]

## Sheet: S1
Supplemental Table 1| Sequences
RT qPCR
	primer forward	primer reverse
mm_Leptin	CACCCTTGGAGGGGCTAAAG	CCACAGAATGGGTGGGAGAC
mm_36B4 (Rplp0)	TCATCCAGCAGGTGTTTGACA	GGCACCGAGGCAACAGTT
Pyrosequencing
	PCR primer forward	PCR primer reverse (biotin)	sequencing primer	target region	target sequence
mm_Lep_UE	GGTATAGGGTAGTTGAAATAATTAGTTAGT	ACCTATAACACACCTCAAAACTACTCC	AATTGGAGGTTTTGGTATTA	chr6: 29032572-29032598 (mm10)	TCGTGACCAGCGGTTTTTCCCACAGCG
hs_LEP_UE	TGGTTTGTTTTAGTTTGGAGGTTAG	CACTTCCACTAACTCTTTTCTCCAACTTAT	GGAGGTTAGGAGGTTT	chr7:128217119-128217224 (hg38)	ACTCAGGCGCCCAGGGCGATTCACCAAGGGACCTCACCTCTGAGCCCCGCCTACCACCCAATGAGGACGCGCGGACATGACGTCACTGCATCCTGTTGCCCAGCCC
gRNAs targeting Lep UE
	guide sequence [PAM]
143	CATTTCACAACTGGCGGCTC[TGG]
307	GGCATCATTACGGGGTTATG[TGG]
64	CTGTGCCAAAGAATCGATTG[GGG]

## Sheet: S2
Supplemental Table 2 | Differential gene expression in gWAT of female offspring after maternal T3 treatment (N=5) vs control dams (N=6). Microarray data from Clariom S Assay.
Row.names	logFC	AveExpr	t	P.Value	adj.P.Val	B	SYMBOL	GENENAME
TC1100000702.mm.2	-0.548153	4.47806	-5.90415	5.68204e-05	0.512331	0.486908	Olfr314	olfactory receptor 314
TC1800001652.mm.2	0.433167	6.80131	5.68649	8.10436e-05	0.512331	0.300997	Adnp2	ADNP homeobox 2
TC0400000395.mm.2	-0.327944	6.9458	-5.23811	0.000171977	0.53892	-0.108479	Ccl19	chemokine (C-C motif) ligand 19
TC0100003738.mm.2	-1.00403	9.14695	-5.20493	0.000182024	0.53892	-0.140224	Mtarc1	mitochondrial amidoxime reducing component 1
TC1300001395.mm.2	-0.446262	9.74642	-5.17415	0.000191896	0.53892	-0.169858	Pfkp	phosphofructokinase, platelet
TC0800001891.mm.2	0.648413	8.26281	4.96028	0.000277957	0.53892	-0.380561	Tcim	transcriptional and immune response regulator
TC0400001062.mm.2	-0.34965	4.0024	-4.83976	0.000343422	0.53892	-0.503008	Dynlt5	dynein light chain Tctex-type 5
TC0900001720.mm.2	0.499173	7.6771	4.81536	0.00035853	0.53892	-0.528124	Birc2	baculoviral IAP repeat-containing 2
TC0700001115.mm.2	-0.372688	6.98951	-4.66485	0.000468383	0.53892	-0.685473	Aen	apoptosis enhancing nuclease
TC1100001537.mm.2	0.341808	6.16486	4.61681	0.000510403	0.53892	-0.736566	Socs7	suppressor of cytokine signaling 7
TC0X00001772.mm.2	0.481971	5.05937	4.58277	0.000542539	0.53892	-0.773029	Usp27x	ubiquitin specific peptidase 27, X chromosome
TC1900000129.mm.2	0.404999	6.4605	4.5174	0.000610269	0.53892	-0.843629	Macrod1	mono-ADP ribosylhydrolase 1
TC1200002119.mm.2	0.64237	5.36264	4.4376	0.000705011	0.53892	-0.930857	Noxred1	NADP+ dependent oxidoreductase domain containing 1
TC0200004251.mm.2	0.37972	4.81971	4.39778	0.000757882	0.53892	-0.97482	Prrg4	proline rich Gla (G-carboxyglutamic acid) 4 (transmembrane)
TC1700001465.mm.2	0.652659	7.66821	4.37616	0.00078828	0.53892	-0.998799	Unc93a	unc-93 homolog A
TC1700001465.mm.2	0.652659	7.66821	4.37616	0.00078828	0.53892	-0.998799	Unc93a2	unc-93 homolog A2
TC0200000585.mm.2	-0.315358	7.40313	-4.32466	0.000865892	0.53892	-1.05626	Fam102a	family with sequence similarity 102, member A
TC0300003218.mm.2	0.479148	5.43475	4.31533	0.000880766	0.53892	-1.06671	Itga10	integrin, alpha 10
TC0900001442.mm.2	0.58018	5.97224	4.30745	0.00089355	0.53892	-1.07556	Cdc25a	cell division cycle 25A
TC1000001286.mm.2	-0.341516	7.70885	-4.30216	0.000902229	0.53892	-1.0815	Osbpl8	oxysterol binding protein-like 8
TC0200000082.mm.2	0.293783	7.75485	4.28778	0.000926292	0.53892	-1.09769	Kin	Kin17 DNA and RNA binding protein
TC1100003740.mm.2	-0.321387	7.05608	-4.27601	0.000946474	0.53892	-1.11096	Gm11564	predicted gene 11564
TC0600002381.mm.2	1.0255	10.3779	4.25803	0.000978171	0.53892	-1.13127	Fam13a	family with sequence similarity 13, member A
TC0600001189.mm.2	0.438833	5.11028	4.22981	0.00103017	0.53892	-1.16328	Lrrn1	leucine rich repeat protein 1, neuronal
TC1100001495.mm.2	0.380067	6.28418	4.22667	0.00103614	0.53892	-1.16686	Hoxb6	homeobox B6
TC0X00001413.mm.2	0.592993	8.02722	4.22371	0.00104179	0.53892	-1.17022	Pak3	p21 (RAC1) activated kinase 3
TC0600001029.mm.2	0.454081	7.89134	4.20956	0.00106924	0.53892	-1.18634	Gata2	GATA binding protein 2
TC1100002995.mm.2	0.884238	6.29429	4.19473	0.00109881	0.53892	-1.20326	Shisa6	shisa family member 6
TC1300000919.mm.2	-0.296198	9.11916	-4.18655	0.00111549	0.53892	-1.21261	Glrx	glutaredoxin
TC1300001940.mm.2	0.304295	6.86532	4.17934	0.00113041	0.53892	-1.22087	Zfp169	zinc finger protein 169
TC1800000527.mm.2	-0.269201	5.0741	-4.17674	0.00113584	0.53892	-1.22385	Gykl1	glycerol kinase-like 1
TC1500000733.mm.2	-0.284264	5.88619	-4.1471	0.00119965	0.53892	-1.25788	Csdc2	cold shock domain containing C2, RNA binding
TC1000001735.mm.2	-0.367685	7.46779	-4.13237	0.00123271	0.53892	-1.27484	Samd5	sterile alpha motif domain containing 5
TC1500000014.mm.2	-1.04698	10.2273	-4.13137	0.00123499	0.53892	-1.27599	C6	complement component 6
TC0700000408.mm.2	0.474876	5.32037	4.12864	0.00124125	0.53892	-1.27915	9130221H12Rik	RIKEN cDNA 9130221H12 gene
TC1700002420.mm.2	0.357919	9.40696	4.11821	0.00126541	0.53892	-1.29119	Ankrd12	ankyrin repeat domain 12
TC0X00002556.mm.2	-0.325153	6.50965	-4.10733	0.00129111	0.53892	-1.30376	Gk	glycerol kinase
TC1500002272.mm.2	-0.413111	4.62157	-4.10396	0.00129919	0.53892	-1.30767	Krt72	keratin 72
TC0700001262.mm.2	-0.498895	5.55724	-4.09071	0.00133144	0.53892	-1.32302	Rab38	RAB38, member RAS oncogene family
TC1300000281.mm.2	-0.320714	4.30988	-4.08261	0.00135157	0.53892	-1.33243	D130043K22Rik	RIKEN cDNA D130043K22 gene
TC1800001654.mm.2	-0.316955	7.70968	-4.08194	0.00135324	0.53892	-1.3332	Rbfa	ribosome binding factor A
TC1000000095.mm.2	-0.370886	7.04422	-4.07573	0.00136889	0.53892	-1.34041	Fuca2	fucosidase, alpha-L- 2, plasma
TC0X00003438.mm.2	0.494321	7.15726	4.06739	0.00139022	0.53892	-1.35011	Zmat1	zinc finger, matrin type 1
TC1900000045.mm.2	-0.435614	4.04524	-4.01557	0.00153059	0.53892	-1.41064	Ccdc87	coiled-coil domain containing 87
TC0100001425.mm.2	-0.689552	6.2339	-4.01229	0.00153996	0.53892	-1.41449	Angptl1	angiopoietin-like 1
TC0100003113.mm.2	0.340919	5.17864	3.98881	0.0016087	0.53892	-1.44207	Ppp1r12b	protein phosphatase 1, regulatory subunit 12B
TC0700000629.mm.2	-0.448495	6.23841	-3.97719	0.00164389	0.53892	-1.45575	Scgb1b30	secretoglobin, family 1B, member 30
TC0600002578.mm.2	-0.396475	5.26008	-3.97066	0.00166402	0.53892	-1.46345	Clec4f	C-type lectin domain family 4, member f
TC1900000656.mm.2	0.280303	8.37019	3.94392	0.00174905	0.53892	-1.49504	Slf2	SMC5-SMC6 complex localization factor 2
TC0800002369.mm.2	0.292591	7.24638	3.93889	0.00176553	0.53892	-1.50099	Zfp869	zinc finger protein 869
TC1100002045.mm.2	-0.401499	6.18321	-3.92782	0.00180241	0.53892	-1.51412	Rac3	Rac family small GTPase 3
TC0300002706.mm.2	0.305456	8.03616	3.90669	0.00187494	0.53892	-1.5392	Rbm15	RNA binding motif protein 15
TC0X00002084.mm.2	0.887774	8.11159	3.89571	0.00191383	0.53892	-1.55228	Tmem255a	transmembrane protein 255A
TC0700003004.mm.2	0.254349	9.72527	3.8911	0.00193041	0.53892	-1.55777	Snrnp70	small nuclear ribonucleoprotein 70 (U1)
TC0100003719.mm.2	-0.293115	6.12629	-3.88433	0.00195501	0.53892	-1.56584	Ccdc185	coiled-coil domain containing 185
TC1700000703.mm.2	0.504851	7.1203	3.88202	0.00196347	0.53892	-1.5686	Ier3	immediate early response 3
TC0200001264.mm.2	0.7608	4.9219	3.87726	0.00198104	0.53892	-1.57428	Olfr1033	olfactory receptor 1033
TSUnmapped00000025.mm.2	0.24844	8.98709	3.86874	0.00201286	0.53892	-1.58445	Gm21992	predicted gene 21992
TC1300002204.mm.2	-0.343753	10.8566	-3.86806	0.00201546	0.53892	-1.58527	Ctsl	cathepsin L
TC1600001154.mm.2	0.527781	5.64458	3.86597	0.00202335	0.53892	-1.58777	Ppl	periplakin
TC0600003119.mm.2	-0.398475	10.8207	-3.82827	0.00217143	0.53892	-1.63294	Tpi1	triosephosphate isomerase 1
TC1200000029.mm.2	0.230261	8.1322	3.81988	0.00220587	0.53892	-1.64302	Itsn2	intersectin 2
TC0600001595.mm.2	0.261224	8.87156	3.81946	0.00220764	0.53892	-1.64353	Cdkn1b	cyclin-dependent kinase inhibitor 1B
TC0100002973.mm.2	0.418772	4.19006	3.81795	0.00221389	0.53892	-1.64534	Htr5b	5-hydroxytryptamine (serotonin) receptor 5B
TC1300000638.mm.2	-0.457032	9.29658	-3.81778	0.0022146	0.53892	-1.64555	Tspan17	tetraspanin 17
TC0700004388.mm.2	0.287685	7.60992	3.812	0.00223875	0.53892	-1.65251	Nsmce4a	NSE4 homolog A, SMC5-SMC6 complex component
TC1000000656.mm.2	0.383871	8.05523	3.81071	0.00224418	0.53892	-1.65406	Rhobtb1	Rho-related BTB domain containing 1
TC1300000045.mm.2	-0.485587	7.80928	-3.79321	0.00231913	0.53892	-1.67514	Idi1	isopentenyl-diphosphate delta isomerase
TC1800001544.mm.2	-0.473446	4.56002	-3.786	0.00235074	0.53892	-1.68384	Dcc	deleted in colorectal carcinoma
TC0900000749.mm.2	-0.510335	4.56164	-3.7837	0.00236095	0.53892	-1.68663	Celf6	CUGBP, Elav-like family member 6
TC1600001256.mm.2	0.294702	6.76667	3.78338	0.00236236	0.53892	-1.68701	Spidr	scaffolding protein involved in DNA repair
TC1100003138.mm.2	0.321223	6.48894	3.78213	0.00236792	0.53892	-1.68852	4933427D14Rik	RIKEN cDNA 4933427D14 gene
TC0700002619.mm.2	0.479176	7.24952	3.76988	0.00242305	0.53892	-1.70332	Grik5	glutamate receptor, ionotropic, kainate 5 (gamma 2)
TC0400003026.mm.2	0.319165	5.31802	3.76919	0.00242622	0.53892	-1.70416	Ifne	interferon epsilon
TC0700002830.mm.2	0.318881	8.69024	3.75953	0.00247069	0.53892	-1.71586	Garre1	granule associated Rac and RHOG effector 1
TC0700001546.mm.2	0.550626	4.87909	3.74485	0.00253987	0.53892	-1.73365	Olfr688	olfactory receptor 688
TC1100001916.mm.2	0.381631	6.70318	3.73713	0.00257703	0.53892	-1.74301	Itgb4	integrin beta 4
TC0600000222.mm.2	-0.840179	11.5001	-3.72322	0.00264541	0.53892	-1.75992	Lep	leptin
TC0200005146.mm.2	-0.291647	7.98959	-3.70915	0.00271651	0.53892	-1.77705	Elmo2	engulfment and cell motility 2
TC0200000843.mm.2	0.305403	7.6766	3.70025	0.00276241	0.53892	-1.78789	Arl6ip6	ADP-ribosylation factor-like 6 interacting protein 6
TC1100001267.mm.2	-1.07584	7.73069	-3.68133	0.00286278	0.53892	-1.81099	Wfdc21	WAP four-disulfide core domain 21
TC0700003476.mm.2	0.351583	10.2756	3.68073	0.00286599	0.53892	-1.81172	Nr2f2	nuclear receptor subfamily 2, group F, member 2
TC0100000258.mm.2	-0.391126	4.6473	-3.6785	0.00287809	0.53892	-1.81444	Cnga3	cyclic nucleotide gated channel alpha 3
TC0300003248.mm.2	0.253024	9.3639	3.67659	0.00288846	0.53892	-1.81678	Rnpc3	RNA-binding region (RNP1, RRM) containing 3
TC1600001616.mm.2	0.83938	9.07698	3.67243	0.00291122	0.53892	-1.82186	Upk1b	uroplakin 1B
TC0700001710.mm.2	-0.34348	4.08619	-3.67122	0.00291787	0.53892	-1.82334	Acsm2	acyl-CoA synthetase medium-chain family member 2
TC0200001096.mm.2	0.292715	7.54212	3.67049	0.00292192	0.53892	-1.82424	Hoxd8	homeobox D8
TC1000001679.mm.2	0.263629	9.83432	3.66577	0.00294805	0.53892	-1.83001	Syne1	spectrin repeat containing, nuclear envelope 1
TC0600000591.mm.2	0.420713	7.97965	3.66331	0.00296179	0.53892	-1.83303	Mpp6	membrane protein, palmitoylated 6 (MAGUK p55 subfamily member 6)
TC1300002740.mm.2	0.338561	8.41333	3.66312	0.00296287	0.53892	-1.83327	Nnt	nicotinamide nucleotide transhydrogenase
TC0500000506.mm.2	0.368697	5.42546	3.65934	0.00298405	0.53892	-1.83789	5730480H06Rik	RIKEN cDNA 5730480H06 gene
TC1600001053.mm.2	0.275937	4.5313	3.65324	0.00301865	0.53892	-1.84537	Sim2	single-minded family bHLH transcription factor 2
TC1400001708.mm.2	-0.50684	4.91407	-3.64933	0.00304099	0.53892	-1.85016	3425401B19Rik	RIKEN cDNA 3425401B19 gene
TC1200002140.mm.2	-0.380872	6.83008	-3.64649	0.00305737	0.53892	-1.85364	Eif1ad15	eukaryotic translation initiation factor 1A domain containing 15
TC0100001227.mm.2	-0.270618	7.83717	-3.63916	0.00309997	0.53892	-1.86263	Cyb5r1	cytochrome b5 reductase 1
TC0600002013.mm.2	0.306721	10.4745	3.63538	0.00312221	0.53892	-1.86728	Lncpint	long non-protein coding RNA, Trp53 induced transcript
TC0200004906.mm.2	-0.410659	4.72238	-3.62548	0.00318115	0.53892	-1.87944	Defb19	defensin beta 19
TC0700004346.mm.2	0.418175	4.93737	3.62511	0.00318339	0.53892	-1.8799	Prss8	protease, serine 8 (prostasin)
TC0900001430.mm.2	-0.310946	7.36218	-3.61929	0.00321861	0.53892	-1.88706	Pfkfb4	6-phosphofructo-2-kinase/fructose-2,6-biphosphatase 4
TC0100001510.mm.2	-0.362515	11.8423	-3.60589	0.00330118	0.53892	-1.90355	Dpt	dermatopontin
TC0300001359.mm.2	-0.466732	5.83849	-3.597	0.00335719	0.53892	-1.91451	Cxxc4	CXXC finger 4
TC0700001476.mm.2	-0.301115	4.13294	-3.59381	0.0033775	0.53892	-1.91844	Olfr584	olfactory receptor 584
TC1300000353.mm.2	0.383267	6.2695	3.57833	0.00347791	0.53892	-1.93755	Foxc1	forkhead box C1
TC0600001442.mm.2	0.355848	8.50722	3.57706	0.00348628	0.53892	-1.93912	Acrbp	proacrosin binding protein
TC0600001442.mm.2	0.355848	8.50722	3.57706	0.00348628	0.53892	-1.93912	Ing4	inhibitor of growth family, member 4
TC1900001316.mm.2	0.300314	6.9742	3.57113	0.0035256	0.53892	-1.94644	Rfx3	regulatory factor X, 3 (influences HLA class II expression)
TC1300002691.mm.2	-0.665315	6.12465	-3.56977	0.00353469	0.53892	-1.94812	Gzma	granzyme A
TC0100002707.mm.2	-0.27541	8.14397	-3.5662	0.00355871	0.53892	-1.95255	C130026I21Rik	RIKEN cDNA C130026I21 gene
TC0100002707.mm.2	-0.27541	8.14397	-3.5662	0.00355871	0.53892	-1.95255	A530032D15Rik	RIKEN cDNA A530032D15Rik gene
TC0700003493.mm.2	0.270928	7.79488	3.5602	0.00359937	0.53892	-1.95997	Chd2	chromodomain helicase DNA binding protein 2
TC0700003493.mm.2	0.270928	7.79488	3.5602	0.00359937	0.53892	-1.95997	Chaserr	CHD2 adjacent suppressive regulatory RNA
TC1100000792.mm.2	-0.319119	7.01777	-3.55536	0.00363249	0.53892	-1.96595	Adora2b	adenosine A2b receptor
TC0700003978.mm.2	-0.494228	10.1579	-3.55128	0.00366066	0.53892	-1.97101	Cavin3	caveolae associated 3
TC0900001846.mm.2	-0.386791	7.28965	-3.54914	0.00367558	0.53892	-1.97366	Col5a3	collagen, type V, alpha 3
TC0100003505.mm.2	-0.528049	7.44598	-3.54897	0.00367675	0.53892	-1.97387	Hsd17b7	hydroxysteroid (17-beta) dehydrogenase 7
TC0300002223.mm.2	0.472383	5.80561	3.54399	0.00371161	0.53892	-1.98005	Npy2r	neuropeptide Y receptor Y2
TC1300002037.mm.2	-0.264509	8.64178	-3.53751	0.00375744	0.53892	-1.98808	Cltb	clathrin, light polypeptide (Lcb)
TC0700002750.mm.2	-0.279707	7.47208	-3.53397	0.00378275	0.53892	-1.99247	Sdhaf1	succinate dehydrogenase complex assembly factor 1
TC0700003820.mm.2	-0.594227	6.64465	-3.5334	0.00378684	0.53892	-1.99318	Dnajb13	DnaJ heat shock protein family (Hsp40) member B13
TC0500003104.mm.2	-0.221334	8.54662	-3.53259	0.00379265	0.53892	-1.99418	Bicdl1	BICD family like cargo adaptor 1
TC0400003653.mm.2	0.410777	9.68521	3.52879	0.00382011	0.53892	-1.99891	Epb41	erythrocyte membrane protein band 4.1
TC0600002279.mm.2	0.299888	8.35439	3.5132	0.00393468	0.53892	-2.01827	Hoxa5	homeobox A5
TC0900003235.mm.2	0.449728	5.29783	3.51132	0.00394871	0.53892	-2.0206	Slc22a14	solute carrier family 22 (organic cation transporter), member 14
TC0800001420.mm.2	-0.443186	7.23282	-3.51132	0.00394873	0.53892	-2.0206	Osgin1	oxidative stress induced growth inhibitor 1
TC0500003470.mm.2	0.239952	8.00913	3.48636	0.00414025	0.53892	-2.05169	Zfp113	zinc finger protein 113
TC0500001629.mm.2	-0.89303	6.65631	-3.48615	0.00414188	0.53892	-2.05195	Tfr2	transferrin receptor 2
TC0500002123.mm.2	0.316903	4.55841	3.47913	0.00419739	0.53892	-2.06069	5031410I06Rik	RIKEN cDNA 5031410I06 gene
TC0100001855.mm.2	-0.522527	11.3587	-3.4749	0.00423122	0.53892	-2.06597	Lpgat1	lysophosphatidylglycerol acyltransferase 1
TC0800000196.mm.2	0.328027	6.04809	3.47087	0.00426376	0.53892	-2.071	4930467E23Rik	RIKEN cDNA 4930467E23 gene
TC0800000196.mm.2	0.328027	6.04809	3.47087	0.00426376	0.53892	-2.071	Gm21119	predicted gene, 21119
TC0800000196.mm.2	0.328027	6.04809	3.47087	0.00426376	0.53892	-2.071	Gm15319	predicted gene 15319
TC1500000826.mm.2	-0.270577	5.88246	-3.46485	0.00431274	0.53892	-2.07851	Gtse1	G two S phase expressed protein 1
TC1500000566.mm.2	0.311536	5.23353	3.46096	0.00434471	0.53892	-2.08337	Tigd5	tigger transposable element derived 5
TC1000001044.mm.2	0.258143	10.0057	3.46053	0.00434832	0.53892	-2.08392	Timp3	tissue inhibitor of metalloproteinase 3
TC0700001549.mm.2	-0.373031	4.41278	-3.45824	0.00436724	0.53892	-2.08677	Gm5901	predicted gene 5901
TC0700003512.mm.2	0.527678	5.1125	3.44907	0.00444394	0.53892	-2.09823	St8sia2	ST8 alpha-N-acetyl-neuraminide alpha-2,8-sialyltransferase 2
TC0800002711.mm.2	-0.216116	6.48463	-3.44673	0.00446373	0.53892	-2.10116	Ces5a	carboxylesterase 5A
TC0500003710.mm.2	-0.406179	9.19115	-3.43711	0.0045461	0.53892	-2.1132	Lrrc8d	leucine rich repeat containing 8D
TC0200005414.mm.2	-0.327157	4.64803	-3.43599	0.00455575	0.53892	-2.1146	Tcfl5	transcription factor-like 5 (basic helix-loop-helix)
TC1800000240.mm.2	0.229394	9.07013	3.43471	0.00456691	0.53892	-2.11621	Sap130	Sin3A associated protein
TC0400003853.mm.2	-0.292636	5.15897	-3.43258	0.00458539	0.53892	-2.11887	Pax7	paired box 7
TC1000000558.mm.2	-1.20329	7.96656	-3.41508	0.00474044	0.53892	-2.14081	Pcbd1	pterin 4 alpha carbinolamine dehydratase/dimerization cofactor of hepatocyte nuclear factor 1 alpha (TCF1) 1
TC1500000873.mm.2	-0.314304	4.59813	-3.41425	0.00474792	0.53892	-2.14185	Klhdc7b	kelch domain containing 7B
TC1100000900.mm.2	0.516215	7.79754	3.41323	0.00475712	0.53892	-2.14312	Per1	period circadian clock 1
TC0400002822.mm.2	0.43502	6.02067	3.40879	0.00479746	0.53892	-2.1487	Astn2	astrotactin 2
TC0300002664.mm.2	0.790177	8.93684	3.40253	0.00485494	0.53892	-2.15656	Wnt2b	wingless-type MMTV integration site family, member 2B
TC0200002335.mm.2	0.281835	5.37099	3.40203	0.00485955	0.53892	-2.15719	Bpifa1	BPI fold containing family A, member 1
TC1300002654.mm.2	-0.619263	5.74268	-3.39828	0.00489431	0.53892	-2.1619	Gapt	Grb2-binding adaptor, transmembrane
TC0X00000363.mm.2	0.294028	7.84014	3.39716	0.00490476	0.53892	-2.1633	Zbtb33	zinc finger and BTB domain containing 33
TC1100003356.mm.2	-0.273639	7.90094	-3.39465	0.00492819	0.53892	-2.16645	1700071K01Rik	RIKEN cDNA 1700071K01 gene
TC1300002722.mm.2	0.489398	6.25752	3.3924	0.00494932	0.53892	-2.16928	Isl1	ISL1 transcription factor, LIM/homeodomain
TC1500002067.mm.2	-0.297606	7.56164	-3.39038	0.00496841	0.53892	-2.17182	Cpne8	copine VIII
TC1500001178.mm.2	0.206852	10.3403	3.38662	0.00500402	0.53892	-2.17654	Nipbl	NIPBL cohesin loading factor
TC0900000714.mm.2	0.24368	7.57549	3.38515	0.00501805	0.53892	-2.17839	Edc3	enhancer of mRNA decapping 3
TC0200005470.mm.2	-0.428892	4.61622	-3.38008	0.00506669	0.53892	-2.18477	Pip5kl1	phosphatidylinositol-4-phosphate 5-kinase-like 1
TC0700002759.mm.2	0.307627	5.68715	3.37864	0.00508056	0.53892	-2.18658	Aplp1	amyloid beta (A4) precursor-like protein 1
TC1900001570.mm.2	-0.195122	5.25715	-3.37772	0.00508951	0.53892	-2.18774	Pdzd7	PDZ domain containing 7
TC0X00000060.mm.2	-0.675017	8.70389	-3.37585	0.00510761	0.53892	-2.19009	Syp	synaptophysin
TC0X00000963.mm.2	0.436655	7.00444	3.37547	0.00511135	0.53892	-2.19058	Dlg3	discs large MAGUK scaffold protein 3
TC1400001537.mm.2	-0.281386	8.7533	-3.37022	0.00516266	0.53892	-2.19718	Anxa7	annexin A7
TC0X00001059.mm.2	-0.324506	4.99729	-3.36992	0.00516559	0.53892	-2.19756	Cypt2	cysteine-rich perinuclear theca 2
TC0600002472.mm.2	0.24721	7.23838	3.3638	0.00522612	0.53892	-2.20527	Kdm3a	lysine (K)-specific demethylase 3A
TC0100003519.mm.2	0.274014	5.71237	3.3573	0.00529114	0.53892	-2.21346	Fcrlb	Fc receptor-like B
TC1100001039.mm.2	-0.407158	4.53301	-3.35655	0.00529864	0.53892	-2.21439	Olfr406	olfactory receptor 406
TC0X00000979.mm.2	0.210461	8.38937	3.35327	0.00533185	0.53892	-2.21853	Taf1	TATA-box binding protein associated factor 1
TC0X00002292.mm.2	-1.0399	7.02173	-3.34977	0.00536751	0.53892	-2.22295	Fgf13	fibroblast growth factor 13
TC0100001218.mm.2	0.698072	8.50187	3.34587	0.00540743	0.53892	-2.22786	Fmod	fibromodulin
TC0400000869.mm.2	0.211264	9.09516	3.34263	0.00544089	0.53892	-2.23195	Dennd4c	DENN/MADD domain containing 4C
TC1800000297.mm.2	0.209004	7.76839	3.34027	0.00546546	0.53892	-2.23493	Kdm3b	KDM3B lysine (K)-specific demethylase 3B
TC1100001859.mm.2	0.412423	4.92232	3.33879	0.00548082	0.53892	-2.23679	Sstr2	somatostatin receptor 2
TC1200000840.mm.2	0.22896	7.33234	3.3383	0.00548593	0.53892	-2.23741	Ttll5	tubulin tyrosine ligase-like family, member 5
TC0900000819.mm.2	-0.310782	6.31867	-3.33731	0.00549628	0.53892	-2.23866	Tipin	timeless interacting protein
TC0400001467.mm.2	-0.237901	6.88581	-3.33469	0.00552374	0.53892	-2.24197	5730409E04Rik	RIKEN cDNA 5730409E04Rik gene
TC1500001065.mm.2	-0.235163	8.18762	-3.32678	0.00560763	0.53892	-2.25196	Tamalin	trafficking regulator and scaffold protein tamalin
TC1900001240.mm.2	-0.357638	11.0048	-3.32282	0.00565005	0.53892	-2.25697	Anxa1	annexin A1
TC0100002381.mm.2	0.230376	9.20726	3.32001	0.00568032	0.53892	-2.26051	Clk1	CDC-like kinase 1
TC1700002114.mm.2	0.418107	5.50343	3.31903	0.00569092	0.53892	-2.26175	Adgrf4	adhesion G protein-coupled receptor F4
TC1500002032.mm.2	-0.24008	5.64053	-3.31858	0.00569586	0.53892	-2.26233	Ttll8	tubulin tyrosine ligase-like family, member 8
TC1700000890.mm.2	0.236274	8.44244	3.31253	0.00576187	0.53892	-2.26997	Zfp318	zinc finger protein 318
TC1600000014.mm.2	0.371228	5.7153	3.3062	0.00583165	0.53892	-2.27797	Zfp174	zinc finger protein 174
TC1300002429.mm.2	-0.378731	5.75793	-3.30557	0.00583866	0.53892	-2.27877	Cmya5	cardiomyopathy associated 5
TC0X00002734.mm.2	0.245993	4.48079	3.30546	0.00583993	0.53892	-2.27891	Rtl5	retrotransposon Gag like 5
TC0400001482.mm.2	0.270017	7.91557	3.29037	0.00601016	0.53892	-2.29801	Tmem35b	transmembrane protein 35B
TC0400001482.mm.2	0.270017	7.91557	3.29037	0.00601016	0.53892	-2.29801	Zmym6	zinc finger, MYM-type 6
TC0X00001639.mm.2	-0.258248	7.69792	-3.28847	0.00603205	0.53892	-2.30042	Rai2	retinoic acid induced 2
TC1300002583.mm.2	0.241253	9.55092	3.28062	0.00612285	0.53892	-2.31036	Srek1	splicing regulatory glutamine/lysine-rich protein 1
TC0500003685.mm.2	0.273458	8.23583	3.27798	0.00615375	0.53892	-2.31371	N4bp2l1	NEDD4 binding protein 2-like 1
TC0500002875.mm.2	0.481732	6.06099	3.2777	0.00615703	0.53892	-2.31406	Slc10a6	solute carrier family 10 (sodium/bile acid cotransporter family), member 6
TC1400000277.mm.2	0.234111	9.03435	3.27637	0.00617269	0.53892	-2.31575	Tasor	transcription activation suppressor
TC1800000188.mm.2	0.264583	8.07605	3.27622	0.00617446	0.53892	-2.31595	Zfp397	zinc finger protein 397
TC0800003224.mm.2	-0.362228	7.36895	-3.26668	0.0062877	0.53892	-2.32804	Zdhhc2	zinc finger, DHHC domain containing 2
TC1300000562.mm.2	-0.295717	7.94005	-3.26571	0.00629925	0.53892	-2.32926	Bicd2	BICD cargo adaptor 2
TC0700000515.mm.2	0.285564	7.14913	3.26546	0.00630233	0.53892	-2.32959	Lgals4	lectin, galactose binding, soluble 4
TC0700000515.mm.2	0.285564	7.14913	3.26546	0.00630233	0.53892	-2.32959	Lgals6	lectin, galactose binding, soluble 6
TC1700002053.mm.2	0.352577	4.43717	3.26479	0.00631033	0.53892	-2.33043	Olfr92	olfactory receptor 92
TC0700004065.mm.2	-0.36671	5.59592	-3.26477	0.00631054	0.53892	-2.33046	Nlrp10	NLR family, pyrin domain containing 10
TC1500001656.mm.2	-0.352613	6.93089	-3.26333	0.00632794	0.53892	-2.33229	Sla	src-like adaptor
TC0200004920.mm.2	-0.342648	4.63017	-3.26129	0.00635263	0.53892	-2.33488	Dusp15	dual specificity phosphatase-like 15
TC1900000451.mm.2	-0.353139	4.5868	-3.26004	0.00636777	0.53892	-2.33647	Trpd52l3	tumor protein D52-like 3
TC1100003222.mm.2	-0.373045	9.63675	-3.25679	0.00640726	0.53892	-2.34059	Serpinf1	serine (or cysteine) peptidase inhibitor, clade F, member 1
TC1800000620.mm.2	-0.349128	5.82179	-3.25499	0.00642936	0.53892	-2.34288	Camk2a	calcium/calmodulin-dependent protein kinase II alpha
TC0800001487.mm.2	-0.287182	6.1898	-3.25428	0.00643802	0.53892	-2.34378	Il17c	interleukin 17C
TC0500001225.mm.2	-0.341659	7.33481	-3.25087	0.00647998	0.53892	-2.34811	Mvk	mevalonate kinase
TC1600000787.mm.2	0.318571	4.4747	3.24829	0.00651198	0.53892	-2.35139	Stx19	syntaxin 19
TC0600001902.mm.2	-0.398394	4.43859	-3.24652	0.00653393	0.53892	-2.35363	Wnt2	wingless-type MMTV integration site family, member 2
TC0500000895.mm.2	0.456849	3.9755	3.24612	0.00653893	0.53892	-2.35414	2010109A12Rik	RIKEN cDNA 2010109A12 gene
TC1500000353.mm.2	1.01683	7.7269	3.24541	0.00654779	0.53892	-2.35504	Pkhd1l1	polycystic kidney and hepatic disease 1-like 1
TC0700002876.mm.2	-0.300464	7.03234	-3.24366	0.00656961	0.53892	-2.35726	Ccne1	cyclin E1
TC0600000014.mm.2	-0.77749	7.82277	-3.24325	0.00657475	0.53892	-2.35778	Peg10	paternally expressed 10
TC0X00001271.mm.2	-0.711828	8.60982	-3.2425	0.00658417	0.53892	-2.35874	Srpx2	sushi-repeat-containing protein, X-linked 2
TC1300000120.mm.2	0.28631	6.9818	3.23656	0.00665909	0.53892	-2.36628	Mplkip	M-phase specific PLK1 intereacting protein
TC0X00001633.mm.2	0.592816	8.52307	3.23614	0.00666446	0.53892	-2.36682	Adgrg2	adhesion G protein-coupled receptor G2
TC0200002276.mm.2	-0.335411	7.55026	-3.23313	0.00670275	0.53892	-2.37064	Tcf15	transcription factor 15
TC0700000821.mm.2	0.48079	5.40562	3.23289	0.00670588	0.53892	-2.37095	Fuz	fuzzy planar cell polarity protein
TC0700001624.mm.2	0.341776	7.06907	3.23002	0.0067426	0.53892	-2.3746	Wee1	WEE 1 homolog 1 (S. pombe)
TC0300002820.mm.2	-1.23641	6.27846	-3.22845	0.00676287	0.53892	-2.3766	Plppr4	phospholipid phosphatase related 4
TC0600002143.mm.2	-0.454128	5.59465	-3.22746	0.00677567	0.53892	-2.37786	Tas2r138	taste receptor, type 2, member 138
TC1800000071.mm.2	0.259855	8.18665	3.22436	0.00681584	0.53892	-2.3818	Thoc1	THO complex 1
TC1300001140.mm.2	-0.406004	8.01677	-3.22086	0.00686143	0.53892	-2.38625	Ccdc125	coiled-coil domain containing 125
TC0200000429.mm.2	-0.281113	3.9629	-3.21975	0.00687593	0.53892	-2.38766	Lcn6	lipocalin 6
TC0300002487.mm.2	0.261969	7.65336	3.21865	0.00689042	0.53892	-2.38907	Prpf3	pre-mRNA processing factor 3
TC0600002487.mm.2	0.193817	7.7299	3.21812	0.00689739	0.53892	-2.38974	Vamp5	vesicle-associated membrane protein 5
TC0300000453.mm.2	-0.37283	9.86109	-3.21271	0.00696886	0.53892	-2.39663	Tsc22d2	TSC22 domain family, member 2
TC1100001470.mm.2	0.381096	4.66135	3.21231	0.00697421	0.53892	-2.39714	B130006D01Rik	RIKEN cDNA B130006D01 gene
TC1000002424.mm.2	-0.311682	6.76636	-3.21225	0.00697494	0.53892	-2.39721	Gm19402	predicted gene, 19402
TC1200000675.mm.2	-0.257319	7.0757	-3.20974	0.00700843	0.53892	-2.40041	Mthfd1	methylenetetrahydrofolate dehydrogenase (NADP+ dependent), methenyltetrahydrofolate cyclohydrolase, formyltetrahydrofolate synthase
TC0100002586.mm.2	0.228888	7.57626	3.20961	0.00701015	0.53892	-2.40057	Zfp142	zinc finger protein 142
TC0900003033.mm.2	-0.25758	7.84964	-3.20892	0.00701936	0.53892	-2.40145	Cyb561d2	cytochrome b-561 domain containing 2
TC0300001049.mm.2	0.308379	7.76207	3.20677	0.00704821	0.53892	-2.40419	Trim33	tripartite motif-containing 33
TC1400001779.mm.2	0.365419	6.48333	3.20605	0.0070579	0.53892	-2.4051	Sh2d4b	SH2 domain containing 4B
TC0800002609.mm.2	0.322506	4.81114	3.20523	0.00706894	0.53892	-2.40615	Mylk3	myosin light chain kinase 3
TC1200001599.mm.2	0.251748	5.21801	3.2048	0.00707477	0.53892	-2.4067	Gpr22	G protein-coupled receptor 22
TC0600000234.mm.2	0.23331	4.34474	3.20231	0.00710835	0.53892	-2.40986	Atp6v1fnb	Atp6v1f neighbor
TC0800003076.mm.2	0.309837	8.23743	3.20199	0.00711279	0.53892	-2.41028	Aprt	adenine phosphoribosyl transferase
TC0600001176.mm.2	0.362688	4.34303	3.20022	0.00713682	0.53892	-2.41253	Cntn6	contactin 6
TC1400002122.mm.2	0.34185	5.83557	3.19945	0.00714728	0.53892	-2.41351	Cenpj	centromere protein J
TC0300002822.mm.2	-0.45559	9.24564	-3.19613	0.00719269	0.53892	-2.41775	Snx7	sorting nexin 7
TC0900002972.mm.2	0.43025	6.18494	3.1928	0.00723841	0.53892	-2.42198	Tmem108	transmembrane protein 108
TC1500001506.mm.2	0.211395	9.70681	3.18992	0.00727835	0.53892	-2.42566	Rad21	RAD21 cohesin complex component
TC1800001421.mm.2	-0.523279	6.26313	-3.18844	0.00729883	0.53892	-2.42754	Arhgef37	Rho guanine nucleotide exchange factor (GEF) 37
TC1500001088.mm.2	0.315668	10.0097	3.18197	0.00738943	0.53892	-2.43579	Tns2	tensin 2
TC0X00002983.mm.2	-0.304056	7.20102	-3.18141	0.00739731	0.53892	-2.4365	Tspan6	tetraspanin 6
TC1100000007.mm.2	0.250317	6.9588	3.18073	0.0074069	0.53892	-2.43737	Patz1	POZ (BTB) and AT hook containing zinc finger 1
TC1100000007.mm.2	0.250317	6.9588	3.18073	0.0074069	0.53892	-2.43737	Gm11944	predicted gene 11944
TC0700004608.mm.2	0.480437	9.94727	3.18065	0.00740812	0.53892	-2.43748	Ano1	anoctamin 1, calcium activated chloride channel
TC0900002204.mm.2	-0.283827	6.76015	-3.17882	0.0074339	0.53892	-2.4398	Cep164	centrosomal protein 164
TC1900001630.mm.2	-0.214227	10.2868	-3.17703	0.00745939	0.53892	-2.44209	Sh3pxd2a	SH3 and PX domains 2A
TC0500001896.mm.2	0.406566	8.06603	3.1767	0.00746409	0.53892	-2.44251	Fzd1	frizzled class receptor 1
TC1100000510.mm.2	-0.492886	4.93535	-3.17595	0.00747479	0.53892	-2.44347	Olfr1388	olfactory receptor 1388
TC1100001265.mm.2	-0.24535	5.42051	-3.17198	0.00753154	0.53892	-2.44853	Wfdc18	WAP four-disulfide core domain 18
TC0500003464.mm.2	-0.268345	6.88083	-3.17167	0.00753594	0.53892	-2.44892	Pilrb1	paired immunoglobin-like type 2 receptor beta 1
TC0600003071.mm.2	-0.254944	9.31985	-3.16629	0.00761373	0.53892	-2.4558	Apobec1	apolipoprotein B mRNA editing enzyme, catalytic polypeptide 1
TC1100000565.mm.2	0.271388	9.22879	3.16494	0.00763327	0.53892	-2.45751	Clk4	CDC like kinase 4
TC0900001542.mm.2	-0.208536	5.11139	-3.16341	0.00765558	0.53892	-2.45947	Gadl1	glutamate decarboxylase-like 1
TC0100002132.mm.2	-0.188873	4.98474	-3.16312	0.0076598	0.53892	-2.45984	Gm5415	predicted gene 5415
TC0700003710.mm.2	-0.289763	9.61345	-3.16294	0.00766247	0.53892	-2.46007	Tmem135	transmembrane protein 135
TC1700001062.mm.2	0.277963	9.52432	3.15892	0.00772142	0.53892	-2.4652	Man2a1	mannosidase 2, alpha 1
TC1700000203.mm.2	-0.328628	5.46806	-3.15881	0.00772306	0.53892	-2.46534	Lix1	limb and CNS expressed 1
TC0300001765.mm.2	-0.203827	5.55938	-3.15302	0.00780885	0.53892	-2.47274	Tmem212	transmembrane protein 212
TC1500001883.mm.2	0.31083	7.79928	3.15109	0.00783758	0.53892	-2.4752	Josd1	Josephin domain containing 1
TC1400002689.mm.2	0.426143	5.59032	3.14856	0.00787547	0.53892	-2.47843	Slitrk6	SLIT and NTRK-like family, member 6
TC1000002930.mm.2	-0.378938	7.97002	-3.14515	0.00792686	0.53892	-2.48279	Lyz1	lysozyme 1
TC1100001894.mm.2	-0.299091	4.95706	-3.14306	0.00795848	0.53892	-2.48546	Trim80	tripartite motif-containing 80
TC0200005408.mm.2	0.38915	6.62174	3.14255	0.00796632	0.53892	-2.48612	Gata5	GATA binding protein 5
TC1500001661.mm.2	-0.309788	6.40101	-3.14068	0.00799469	0.53892	-2.4885	Zfat	zinc finger and AT hook domain containing
TC0800000274.mm.2	-0.28394	5.10671	-3.14023	0.00800154	0.53892	-2.48908	Tpte	transmembrane phosphatase with tensin homology
TC1700001010.mm.2	0.196246	7.82478	3.13803	0.00803528	0.53892	-2.4919	Safb	scaffold attachment factor B
TC0200004626.mm.2	0.26796	6.65366	3.13607	0.0080653	0.53892	-2.4944	Pced1a	PC-esterase domain containing 1A
TC1600001770.mm.2	0.304057	9.89047	3.13542	0.0080754	0.53892	-2.49524	St3gal6	ST3 beta-galactoside alpha-2,3-sialyltransferase 6
TC0300000548.mm.2	-0.391855	4.66928	-3.1348	0.00808481	0.53892	-2.49602	Mlf1	myeloid leukemia factor 1
TC0700001919.mm.2	0.273644	6.86194	3.13243	0.00812154	0.53892	-2.49906	Pstk	phosphoseryl-tRNA kinase
TC0400001116.mm.2	0.21123	9.46575	3.12972	0.00816355	0.53892	-2.50252	Ssbp3	single-stranded DNA binding protein 3
TC0900000695.mm.2	0.189734	10.2899	3.12863	0.00818049	0.53892	-2.50391	Sin3a	transcriptional regulator, SIN3A (yeast)
TC1700002413.mm.2	-0.375378	4.64957	-3.12783	0.00819311	0.53892	-2.50494	Txndc2	thioredoxin domain containing 2 (spermatozoa)
TC0200001935.mm.2	0.476204	8.24116	3.12617	0.00821895	0.53892	-2.50705	Mertk	MER proto-oncogene tyrosine kinase
TC1600000329.mm.2	0.22099	8.27153	3.1247	0.00824207	0.53892	-2.50894	Eif4a2	eukaryotic translation initiation factor 4A2
TC1600000329.mm.2	0.22099	8.27153	3.1247	0.00824207	0.53892	-2.50894	Snord2	small nucleolar RNA, C/D box 2
TC1600000329.mm.2	0.22099	8.27153	3.1247	0.00824207	0.53892	-2.50894	Snora81	small nucleolar RNA, H/ACA box 81
TC1800001150.mm.2	0.362849	5.65849	3.12435	0.00824759	0.53892	-2.50939	Nme5	NME/NM23 family member 5
TC1100002776.mm.2	0.292574	4.30406	3.11845	0.00834094	0.53892	-2.51694	Slc36a3	solute carrier family 36 (proton/amino acid symporter), member 3
TC0200005003.mm.2	-0.316567	5.86336	-3.11698	0.00836431	0.53892	-2.51882	Sla2	Src-like-adaptor 2
TC0900000824.mm.2	-0.493984	8.43397	-3.11615	0.00837764	0.53892	-2.51988	Dennd4a	DENN/MADD domain containing 4A
TC1200001768.mm.2	0.247321	8.60288	3.11456	0.00840294	0.53892	-2.52191	Nfkbia	nuclear factor of kappa light polypeptide gene enhancer in B cells inhibitor, alpha
TC1100003698.mm.2	-0.356289	6.80419	-3.1136	0.00841833	0.53892	-2.52314	Krt222	keratin 222
TC0100003893.mm.2	0.226	7.01114	3.11085	0.00846271	0.53892	-2.52667	Ahctf1	AT hook containing transcription factor 1
TC0400003351.mm.2	-0.207896	7.7674	-3.10659	0.00853171	0.53892	-2.53212	Toe1	target of EGR1, member 1 (nuclear)
TC1800000261.mm.2	-0.221854	8.75889	-3.10592	0.0085426	0.53892	-2.53297	Bin1	bridging integrator 1
TC0100002916.mm.2	0.446489	4.12168	3.10553	0.00854897	0.53892	-2.53347	Cdh19	cadherin 19, type 2
TC1700002418.mm.2	0.296727	9.80574	3.10449	0.00856585	0.53892	-2.5348	Twsg1	twisted gastrulation BMP signaling modulator 1
TC0900001005.mm.2	0.792504	9.3818	3.09712	0.00868714	0.53892	-2.54424	Fam214a	family with sequence similarity 214, member A
TC1000000468.mm.2	-0.492504	5.49685	-3.09614	0.00870333	0.53892	-2.54549	Nepn	nephrocan
TC1000001792.mm.2	-0.242708	4.23226	-3.09475	0.00872646	0.53892	-2.54728	Gje1	gap junction protein, epsilon 1
TC1100003523.mm.2	-0.282426	6.82219	-3.09326	0.0087514	0.53892	-2.54919	Pctp	phosphatidylcholine transfer protein
TC0700002102.mm.2	-0.460405	9.29373	-3.09317	0.00875278	0.53892	-2.5493	Dhcr7	7-dehydrocholesterol reductase
TC1400001544.mm.2	0.425105	6.69427	3.09268	0.00876102	0.53892	-2.54993	Usp54	ubiquitin specific peptidase 54
TC1600001514.mm.2	-0.427353	5.67632	-3.0888	0.00882611	0.53892	-2.5549	Muc20	mucin 20
TC1500001044.mm.2	0.242577	6.00336	3.08611	0.00887152	0.53892	-2.55835	Higd1c	HIG1 domain family, member 1C
TC1500001044.mm.2	0.242577	6.00336	3.08611	0.00887152	0.53892	-2.55835	Methig1	methyltransferase hypoxia inducible domain containing 1
TC1500001044.mm.2	0.242577	6.00336	3.08611	0.00887152	0.53892	-2.55835	Mettl7a2	methyltransferase like 7A2
TC0200003317.mm.2	-0.272253	6.97752	-3.08598	0.00887365	0.53892	-2.55851	Slc2a8	solute carrier family 2, (facilitated glucose transporter), member 8
TC1200000177.mm.2	-0.29924	5.67191	-3.08551	0.00888166	0.53892	-2.55912	Gm19924	predicted gene, 19924
TC0100002772.mm.2	0.281986	8.76631	3.08542	0.00888306	0.53892	-2.55923	A730008H23Rik	RIKEN cDNA A730008H23 gene
TC0100002772.mm.2	0.281986	8.76631	3.08542	0.00888306	0.53892	-2.55923	Hjurp	Holliday junction recognition protein
TC0100002772.mm.2	0.281986	8.76631	3.08542	0.00888306	0.53892	-2.55923	6430706D22Rik	RIKEN cDNA 6430706D22 gene
TC0700002652.mm.2	-0.658164	5.71843	-3.08054	0.00896624	0.53892	-2.56549	Cyp2b23	cytochrome P450, family 2, subfamily b, polypeptide 23
TC0700000475.mm.2	0.256395	7.35108	3.07855	0.0090002	0.53892	-2.56803	Zfp59	zinc finger protein 59
TC0600000445.mm.2	0.242327	4.43804	3.07641	0.00903707	0.53892	-2.57078	Llcfc1	LLLL and CFNLAS motif containing 1
TC0700002199.mm.2	-0.371842	4.31129	-3.07598	0.00904441	0.53892	-2.57133	Vmn1r64	vomeronasal 1 receptor 64
TC0800002314.mm.2	0.406702	9.26993	3.0746	0.00906827	0.53892	-2.5731	Klhl2	kelch-like 2, Mayven
TC1200001913.mm.2	0.45411	6.01991	3.07404	0.00907793	0.53892	-2.57382	Six4	sine oculis-related homeobox 4
TC0800001875.mm.2	-0.204465	7.53091	-3.07377	0.00908274	0.53892	-2.57417	Ap3m2	adaptor-related protein complex 3, mu 2 subunit
TC1700001935.mm.2	0.355776	7.57451	3.06993	0.00914943	0.53892	-2.57909	Hspa1b	heat shock protein 1B
TC1700001935.mm.2	0.355776	7.57451	3.06993	0.00914943	0.53892	-2.57909	Hspa1a	heat shock protein 1A
TC0900001782.mm.2	-1.10004	6.82836	-3.0697	0.00915346	0.53892	-2.57939	Hephl1	hephaestin-like 1
TC1500001215.mm.2	-0.771299	11.1727	-3.06647	0.00920995	0.53892	-2.58353	Npr3	natriuretic peptide receptor 3
TC0700001959.mm.2	-0.354105	7.48256	-3.06196	0.00928949	0.53892	-2.58931	Ptpre	protein tyrosine phosphatase, receptor type, E
TC1500001197.mm.2	-0.478951	5.74654	-3.05846	0.00935165	0.53892	-2.5938	Il7r	interleukin 7 receptor
TC1400001674.mm.2	0.365608	5.28929	3.05799	0.00936006	0.53892	-2.5944	Dnah1	dynein, axonemal, heavy chain 1
TC0700002026.mm.2	-0.319226	5.49207	-3.0569	0.00937945	0.53892	-2.5958	Odf3	outer dense fiber of sperm tails 3
TC0200001267.mm.2	0.522931	6.54572	3.05572	0.00940072	0.53892	-2.59732	Olfr1036	olfactory receptor 1036
TC0200001445.mm.2	-0.227363	5.23827	-3.05157	0.00947538	0.53892	-2.60265	Syt13	synaptotagmin XIII
TC1400001445.mm.2	-0.385814	8.26224	-3.05072	0.00949069	0.53892	-2.60373	Fhit	fragile histidine triad gene
TC1300001012.mm.2	-0.255105	10.0638	-3.0439	0.00961483	0.53892	-2.61248	Tmem167	transmembrane protein 167
TC1100000362.mm.2	-0.388291	6.52471	-3.04341	0.00962385	0.53892	-2.61311	Lcp2	lymphocyte cytosolic protein 2
TC0700001766.mm.2	0.217013	9.44367	3.03981	0.00969023	0.53892	-2.61774	Rbbp6	retinoblastoma binding protein 6, ubiquitin ligase
TC0200000801.mm.2	0.433103	5.54079	3.0396	0.00969412	0.53892	-2.61801	Kif5c	kinesin family member 5C
TC0600002615.mm.2	-0.252498	6.60582	-3.03891	0.00970684	0.53892	-2.6189	Egr4	early growth response 4
TC1300001377.mm.2	-1.04916	6.21429	-3.03863	0.00971195	0.53892	-2.61925	Akr1c18	aldo-keto reductase family 1, member C18
TC1100003677.mm.2	-0.25906	8.84165	-3.03358	0.00980594	0.53892	-2.62574	Mien1	migration and invasion enhancer 1
TC1200000825.mm.2	0.18885	9.42174	3.03356	0.00980625	0.53892	-2.62576	Ylpm1	YLP motif containing 1
TC1300002679.mm.2	0.668359	6.62792	3.03342	0.00980888	0.53892	-2.62594	Il31ra	interleukin 31 receptor A
TC1500000865.mm.2	0.233954	7.0628	3.03322	0.00981267	0.53892	-2.6262	Ppp6r2	protein phosphatase 6, regulatory subunit 2
TC0300002688.mm.2	0.216087	9.38757	3.03307	0.0098154	0.53892	-2.62639	Cept1	choline/ethanolaminephosphotransferase 1
TC0400003681.mm.2	-0.354364	7.85669	-3.03139	0.00984685	0.53892	-2.62854	Themis2	thymocyte selection associated family member 2
TC0900001624.mm.2	0.270263	8.95321	3.02947	0.00988296	0.53892	-2.63101	Nktr	natural killer tumor recognition sequence
TC0200001266.mm.2	0.760509	5.85207	3.02926	0.00988695	0.53892	-2.63128	Olfr1034	olfactory receptor 1034
TC0900001195.mm.2	-0.667292	8.43506	-3.02916	0.00988896	0.53892	-2.63142	Paqr9	progestin and adipoQ receptor family member IX
TC1800001138.mm.2	-0.389603	6.92861	-3.02727	0.00992463	0.539314	-2.63385	Stard4	StAR-related lipid transfer (START) domain containing 4
TC1100003323.mm.2	0.340102	5.05491	3.01983	0.0100664	0.54042	-2.6434	AU040972	expressed sequence AU040972
TC1400000591.mm.2	-0.268203	5.97192	-3.01889	0.0100844	0.54042	-2.64461	AY358078	cDNA sequence AY358078
TC1300002304.mm.2	0.326405	5.52784	3.01489	0.0101615	0.54042	-2.64974	Nkd2	naked cuticle 2
TC0900002359.mm.2	0.242557	8.2172	3.01443	0.0101704	0.54042	-2.65033	Snx33	sorting nexin 33
TC1400000877.mm.2	-0.287636	6.23495	-3.0144	0.0101709	0.54042	-2.65037	Rnaseh2b	ribonuclease H2, subunit B
TC1300002040.mm.2	-0.309606	5.30901	-3.00681	0.0103192	0.54042	-2.66013	Gprin1	G protein-regulated inducer of neurite outgrowth 1
TC0500000263.mm.2	0.202187	9.04457	3.00637	0.0103278	0.54042	-2.66069	Rbm33	RNA binding motif protein 33
TC0900002089.mm.2	-0.343939	4.88975	-3.00558	0.0103435	0.54042	-2.66172	Olfr979	olfactory receptor 979
TC0600002008.mm.2	-1.35602	6.03919	-3.00329	0.0103887	0.54042	-2.66466	Klf14	Kruppel-like factor 14
TC0600001440.mm.2	0.372731	6.2394	2.99905	0.010473	0.54042	-2.67011	Pianp	PILR alpha associated neural protein
TC0500000701.mm.2	0.211933	8.00217	2.99899	0.0104742	0.54042	-2.67019	Fip1l1	FIP1 like 1 (S. cerevisiae)
TC0500000842.mm.2	0.704861	5.92107	2.99865	0.010481	0.54042	-2.67063	Ppbp	pro-platelet basic protein
TC0700000517.mm.2	-0.204055	6.22927	-2.99848	0.0104843	0.54042	-2.67084	Capn12	calpain 12
TC1000000171.mm.2	0.621587	7.87387	2.99773	0.0104993	0.54042	-2.6718	Sgk1	serum/glucocorticoid regulated kinase 1
TC0200001906.mm.2	-0.283376	8.48819	-2.99393	0.0105757	0.54042	-2.67669	Blvra	biliverdin reductase A
TC0500001413.mm.2	0.202967	8.11114	2.99151	0.0106244	0.54042	-2.6798	Bcl7a	B cell CLL/lymphoma 7A
TC0700001715.mm.2	1.04029	9.66605	2.99134	0.0106279	0.54042	-2.68002	Acsm3	acyl-CoA synthetase medium-chain family member 3
TC0X00003349.mm.2	0.706515	7.81222	2.98827	0.0106903	0.54042	-2.68397	Egfl6	EGF-like-domain, multiple 6
TC0400001107.mm.2	-0.634606	8.38062	-2.9845	0.0107673	0.54042	-2.68882	Dhcr24	24-dehydrocholesterol reductase
TC0900000254.mm.2	-0.304967	8.45671	-2.98406	0.0107764	0.54042	-2.68938	Thyn1	thymocyte nuclear protein 1
TC1300002474.mm.2	-0.286539	7.06988	-2.98278	0.0108027	0.54042	-2.69103	Hmgcr	3-hydroxy-3-methylglutaryl-Coenzyme A reductase
TC1200000280.mm.2	0.52397	6.59279	2.98137	0.0108318	0.54042	-2.69285	Gdap10	ganglioside-induced differentiation-associated-protein 10
TC0400001646.mm.2	0.219676	10.3293	2.98066	0.0108465	0.54042	-2.69376	Rsrp1	arginine/serine rich protein 1
TC1700001279.mm.2	-0.218149	6.5455	-2.98065	0.0108466	0.54042	-2.69377	Six3	sine oculis-related homeobox 3
TC0600003605.mm.2	-0.549464	4.50812	-2.98023	0.0108554	0.54042	-2.69431	Klrb1c	killer cell lectin-like receptor subfamily B member 1C
TC0300001816.mm.2	0.361634	5.19091	2.97933	0.010874	0.54042	-2.69547	Ccdc39	coiled-coil domain containing 39
TC0200004672.mm.2	-0.359423	6.03756	-2.97843	0.0108927	0.54042	-2.69663	Prokr2	prokineticin receptor 2
TC1400001961.mm.2	0.292586	4.67981	2.97735	0.0109151	0.54042	-2.69802	Slc35f4	solute carrier family 35, member F4
TC1300001641.mm.2	-0.493643	9.55374	-2.97209	0.011025	0.54042	-2.70478	Hfe	homeostatic iron regulator
TC0700002241.mm.2	0.17297	4.41086	2.97164	0.0110345	0.54042	-2.70537	Vmn2r35	vomeronasal 2, receptor 35
TC0400004062.mm.2	-0.403946	4.7224	-2.97093	0.0110495	0.54042	-2.70628	Car6	carbonic anhydrase 6
TC1700000573.mm.2	0.33032	6.46696	2.97047	0.011059	0.54042	-2.70687	Zfp563	zinc finger protein 563
TC0700003860.mm.2	-0.19699	4.93357	-2.96942	0.0110812	0.54042	-2.70822	Olfr544	olfactory receptor 544
TC0700004201.mm.2	-0.325689	9.13449	-2.96906	0.0110888	0.54042	-2.70868	Cdr2	cerebellar degeneration-related 2
TC1400001715.mm.2	-0.268161	5.62858	-2.96722	0.0111276	0.54042	-2.71104	Zfp488	zinc finger protein 488
TC0600003446.mm.2	0.235524	4.42571	2.96641	0.0111449	0.54042	-2.71209	Mansc4	MANSC domain containing 4
TC1000000560.mm.2	-0.290583	5.36131	-2.96632	0.0111469	0.54042	-2.71221	Tbata	thymus, brain and testes associated
TC1500000081.mm.2	0.348958	5.64349	2.96511	0.0111726	0.54042	-2.71377	Rad1	RAD1 checkpoint DNA exonuclease
TC0700003437.mm.2	-0.388141	6.80481	-2.96456	0.0111842	0.54042	-2.71447	Aldh1a3	aldehyde dehydrogenase family 1, subfamily A3
TC1500001135.mm.2	0.539624	6.6187	2.96388	0.0111988	0.54042	-2.71535	Ccdc152	coiled-coil domain containing 152
TC1500002200.mm.2	-0.782379	10.6566	-2.96003	0.0112811	0.541188	-2.7203	Tuba1a	tubulin, alpha 1A
TC1000000297.mm.2	0.175217	8.71663	2.9592	0.0112991	0.541188	-2.72138	Tspyl1	testis-specific protein, Y-encoded-like 1
TC0600002422.mm.2	-0.32903	8.29835	-2.95914	0.0113003	0.541188	-2.72145	Gadd45a	growth arrest and DNA-damage-inducible 45 alpha
TC1600000834.mm.2	-0.419679	6.01047	-2.95673	0.0113523	0.54231	-2.72455	Robo1	roundabout guidance receptor 1
TC0300003200.mm.2	-0.221431	4.40286	-2.95387	0.0114144	0.543764	-2.72824	Lrrc7	leucine rich repeat containing 7
TC0400002092.mm.2	0.183501	9.4416	2.94262	0.0116614	0.543764	-2.74271	Ccnl2	cyclin L2
TC0600002635.mm.2	-0.256746	10.017	-2.94038	0.0117113	0.543764	-2.7456	Pcyox1	prenylcysteine oxidase 1
TC1900001107.mm.2	0.347221	6.65788	2.93969	0.0117268	0.543764	-2.74649	Tmem138	transmembrane protein 138
TC0700002968.mm.2	0.216805	6.10949	2.93764	0.0117725	0.543764	-2.74913	Pold1	polymerase (DNA directed), delta 1, catalytic subunit
TC1500000090.mm.2	0.443021	9.84469	2.9364	0.0118005	0.543764	-2.75073	Adamts12	a disintegrin-like and metallopeptidase (reprolysin type) with thrombospondin type 1 motif, 12
TC0100003665.mm.2	-0.30321	6.12425	-2.93459	0.0118412	0.543764	-2.75306	Gm5069	glyceraldehyde-3-phosphate dehydrogenase pseudogene
TC0900003268.mm.2	-0.245067	6.69828	-2.93332	0.0118699	0.543764	-2.7547	Lyzl4	lysozyme-like 4
TC1600000454.mm.2	0.180618	9.89564	2.9326	0.0118862	0.543764	-2.75563	Lrch3	leucine-rich repeats and calponin homology (CH) domain containing 3
TC0200004983.mm.2	0.220237	9.71237	2.93218	0.0118956	0.543764	-2.75616	Rbm39	RNA binding motif protein 39
TC0300000878.mm.2	0.239361	8.13324	2.93048	0.0119342	0.543764	-2.75835	Pogz	pogo transposable element with ZNF domain
TC0300001149.mm.2	-0.235148	7.09813	-2.92749	0.0120022	0.543764	-2.7622	Taf13	TATA-box binding protein associated factor 13
TC0200004070.mm.2	-0.261845	4.0867	-2.92681	0.0120177	0.543764	-2.76307	Olfr1252	olfactory receptor 1252
TC1200001464.mm.2	-0.399522	10.4383	-2.9262	0.0120318	0.543764	-2.76387	Pqlc3	PQ loop repeat containing
TC1300002239.mm.2	0.242781	6.75841	2.92588	0.0120392	0.543764	-2.76428	Zfp712	zinc finger protein 712
TC0200001895.mm.2	-0.247158	6.66606	-2.92506	0.0120579	0.543764	-2.76533	Dtwd1	DTW domain containing 1
TC0600003346.mm.2	0.778009	4.20591	2.92132	0.0121441	0.543764	-2.77015	Lmo3	LIM domain only 3
TC1700002662.mm.2	-0.204121	5.15014	-2.91545	0.0122806	0.543764	-2.77772	Six2	sine oculis-related homeobox 2
TC0600001092.mm.2	0.243983	9.55727	2.91537	0.0122825	0.543764	-2.77782	Slc6a6	solute carrier family 6 (neurotransmitter transporter, taurine), member 6
TC0400001255.mm.2	0.220673	9.12105	2.91486	0.0122942	0.543764	-2.77847	Gpbp1l1	GC-rich promoter binding protein 1-like 1
TC1300001474.mm.2	-0.196806	5.28439	-2.91461	0.0123003	0.543764	-2.7788	Hecw1	HECT, C2 and WW domain containing E3 ubiquitin protein ligase 1
TC0700002625.mm.2	0.277136	6.17978	2.91289	0.0123405	0.543764	-2.78101	Dedd2	death effector domain-containing DNA binding protein 2
TC0800000711.mm.2	-0.358965	9.47381	-2.91255	0.0123486	0.543764	-2.78145	Atp6v1b2	ATPase, H+ transporting, lysosomal V1 subunit B2
TC1400001499.mm.2	0.447345	8.67958	2.91238	0.0123524	0.543764	-2.78167	Nr1d2	nuclear receptor subfamily 1, group D, member 2
TC0400003566.mm.2	0.344771	4.43504	2.91179	0.0123665	0.543764	-2.78244	Gjb3	gap junction protein, beta 3
TC0200003115.mm.2	0.227345	9.04741	2.91052	0.0123962	0.543764	-2.78406	Ehmt1	euchromatic histone methyltransferase 1
TC1900001341.mm.2	0.319145	4.1832	2.91018	0.0124043	0.543764	-2.7845	Rln1	relaxin 1
TC0700000512.mm.2	-0.280896	6.81453	-2.90958	0.0124185	0.543764	-2.78528	Rinl	Ras and Rab interactor-like
TC0600002178.mm.2	-0.336364	9.2682	-2.90901	0.0124321	0.543764	-2.78602	Tcaf1	TRPM8 channel-associated factor 1
TC0400004186.mm.2	0.176632	12.1555	2.90796	0.0124568	0.543764	-2.78736	Nfia	nuclear factor I/A
TC0700004429.mm.2	-0.338109	10.363	-2.90769	0.0124633	0.543764	-2.78772	Dhx32	DEAH (Asp-Glu-Ala-His) box polypeptide 32
TC0600003314.mm.2	-0.3083	9.45921	-2.90731	0.0124723	0.543764	-2.78821	Hebp1	heme binding protein 1
TC0300002489.mm.2	0.602935	5.26104	2.90375	0.0125571	0.545326	-2.79279	Ciart	circadian associated repressor of transcription
TC0900002806.mm.2	-0.505634	4.7809	-2.90237	0.0125901	0.545326	-2.79457	Bcl2a1d	B cell leukemia/lymphoma 2 related protein A1d
TC1100004208.mm.2	-0.265326	8.21447	-2.90219	0.0125944	0.545326	-2.7948	Arl16	ADP-ribosylation factor-like 16
TC1300000105.mm.2	0.437254	7.90379	2.89844	0.0126846	0.547658	-2.79964	Gli3	GLI-Kruppel family member GLI3
TC0600001243.mm.2	0.204949	8.40694	2.89651	0.0127312	0.547658	-2.80212	Mtmr14	myotubularin related protein 14
TC1000000661.mm.2	0.42668	5.65168	2.89636	0.0127349	0.547658	-2.80232	Ank3	ankyrin 3, epithelial
TC1400000336.mm.2	0.360944	8.01926	2.89045	0.0128787	0.549911	-2.80993	Galnt15	polypeptide N-acetylgalactosaminyltransferase 15
TC0400000704.mm.2	0.414862	4.69453	2.89012	0.0128871	0.549911	-2.81036	4933430I17Rik	RIKEN cDNA 4933430I17 gene
TC1000001025.mm.2	0.18753	8.90308	2.88844	0.0129281	0.549911	-2.81252	Ric8b	RIC8 guanine nucleotide exchange factor B
TC1400002118.mm.2	-0.230189	5.73817	-2.88832	0.0129311	0.549911	-2.81268	Gzmn	granzyme N
TC1100001956.mm.2	-0.301912	9.60569	-2.88828	0.0129323	0.549911	-2.81274	Septin9	septin 9
TC0300000199.mm.2	0.204697	7.67593	2.88496	0.013014	0.550447	-2.81701	Mynn	myoneurin
TC1100003144.mm.2	-0.237423	7.76583	-2.88421	0.0130326	0.550447	-2.81797	Smtnl2	smoothelin-like 2
TC1600000232.mm.2	-0.285725	6.37941	-2.88307	0.013061	0.550447	-2.81945	Vpreb2	pre-B lymphocyte gene 2
TC0100001920.mm.2	-0.276929	4.80634	-2.88123	0.0131068	0.551153	-2.82182	Npbwr1	neuropeptides B/W receptor 1
TC1000002605.mm.2	-0.304141	6.34152	-2.87983	0.0131418	0.551402	-2.82363	Cry1	cryptochrome 1 (photolyase-like)
TC1700001757.mm.2	0.703931	8.39173	2.87715	0.0132088	0.55165	-2.82707	Fkbp5	FK506 binding protein 5
TC0500003481.mm.2	0.247181	8.43246	2.8767	0.0132201	0.55165	-2.82766	Zfp68	zinc finger protein 68
TC0800001223.mm.2	0.196274	9.23127	2.87611	0.0132349	0.55165	-2.82842	Ctcf	CCCTC-binding factor
TC0900000215.mm.2	0.342957	6.01428	2.87415	0.0132844	0.552497	-2.83095	Zfp872	zinc finger protein 872
TC1700001500.mm.2	0.238327	7.89118	2.86917	0.0134107	0.556254	-2.83736	Pdcd2	programmed cell death 2
TC1100001419.mm.2	0.231556	8.26917	2.86562	0.0135016	0.556254	-2.84194	Mbtd1	mbt domain containing 1
TC0500001578.mm.2	0.171112	9.97614	2.86541	0.0135071	0.556254	-2.84222	Baz1b	bromodomain adjacent to zinc finger domain, 1B
TC1100001527.mm.2	0.365766	6.63919	2.86522	0.0135118	0.556254	-2.84245	Scrn2	secernin 2
TC1300000351.mm.2	-0.2651	3.9242	-2.86485	0.0135214	0.556254	-2.84293	Foxf2	forkhead box F2
TC1500001736.mm.2	-0.652875	5.8214	-2.8637	0.0135511	0.556268	-2.84442	9030619P08Rik	lymphocyte antigen 6 complex pseudogene
TC1300000273.mm.2	-0.449461	8.15603	-2.86087	0.0136241	0.556334	-2.84807	Cmah	cytidine monophospho-N-acetylneuraminic acid hydroxylase
TC1000002822.mm.2	0.409183	6.3196	2.8606	0.013631	0.556334	-2.84841	Ptprq	protein tyrosine phosphatase, receptor type, Q
TC1000001686.mm.2	0.379791	5.79673	2.85951	0.0136594	0.556334	-2.84982	Fbxo5	F-box protein 5
TC0700000855.mm.2	-0.299298	5.01516	-2.85663	0.0137342	0.556334	-2.85353	Fut1	fucosyltransferase 1
TC0300001624.mm.2	-0.202966	8.24085	-2.85597	0.0137517	0.556334	-2.85439	Tpd52	tumor protein D52
TC0500002865.mm.2	0.502549	4.98296	2.85573	0.013758	0.556334	-2.8547	Mapk10	mitogen-activated protein kinase 10
TC1500000408.mm.2	-0.715613	7.77125	-2.85445	0.0137913	0.556494	-2.85634	Fam83a	family with sequence similarity 83, member A
TC0600002177.mm.2	-0.274736	6.88134	-2.85323	0.0138234	0.556605	-2.85792	Tcaf2	TRPM8 channel-associated factor 2
TC0500001938.mm.2	0.200286	8.66576	2.8466	0.0139987	0.55988	-2.86647	Dmtf1	cyclin D binding myb-like transcription factor 1
TC0200005097.mm.2	-0.299592	6.83648	-2.84639	0.0140043	0.55988	-2.86674	Ada	adenosine deaminase
TC0X00000916.mm.2	-0.269515	9.05271	-2.84366	0.0140771	0.55988	-2.87026	Msn	moesin
TC0500003495.mm.2	-0.355363	10.1713	-2.84158	0.014133	0.55988	-2.87295	Zfand2a	zinc finger, AN1-type domain 2A
TC0900001232.mm.2	0.493612	9.29167	2.84121	0.0141429	0.55988	-2.87342	Rbp1	retinol binding protein 1, cellular
TC1200000038.mm.2	0.176188	8.50619	2.84058	0.0141599	0.55988	-2.87424	Atad2b	ATPase family, AAA domain containing 2B
TC1200001685.mm.2	0.324562	8.98	2.83967	0.0141842	0.55988	-2.8754	Dnajb9	DnaJ heat shock protein family (Hsp40) member B9
TC1800001479.mm.2	0.414701	7.67466	2.83865	0.0142119	0.55988	-2.87672	Ccbe1	collagen and calcium binding EGF domains 1
TC1100001816.mm.2	0.320804	6.63066	2.83828	0.0142219	0.55988	-2.8772	Cep112	centrosomal protein 112
TC0X00000044.mm.2	0.209519	5.18519	2.83615	0.0142794	0.55988	-2.87994	Nudt11	nudix (nucleoside diphosphate linked moiety X)-type motif 11
TC0700001669.mm.2	0.27667	11.3027	2.83387	0.0143415	0.55988	-2.88289	Pde3b	phosphodiesterase 3B, cGMP-inhibited
TC0700000379.mm.2	-0.263608	5.6109	-2.83369	0.0143463	0.55988	-2.88312	Lypd5	Ly6/Plaur domain containing 5
TC0700004502.mm.2	0.247355	4.46387	2.83274	0.0143724	0.55988	-2.88435	Olfr536	olfactory receptor 536
TC0300001491.mm.2	-0.21354	5.93459	-2.83256	0.0143771	0.55988	-2.88457	Ssx2ip	synovial sarcoma, X 2 interacting protein
TC0300002245.mm.2	0.411002	5.48679	2.83059	0.0144312	0.560835	-2.88712	Fhdc1	FH2 domain containing 1
TC0600001257.mm.2	-0.351569	7.82711	-2.82655	0.0145423	0.563999	-2.89233	Vhl	von Hippel-Lindau tumor suppressor
TC0800002807.mm.2	-0.52747	6.58593	-2.82235	0.0146587	0.565319	-2.89774	Rrad	Ras-related associated with diabetes
TC0700004592.mm.2	-0.230088	7.90589	-2.82059	0.0147077	0.565319	-2.90001	Tnfrsf22	tumor necrosis factor receptor superfamily, member 22
TC0800001311.mm.2	0.227073	6.44266	2.82008	0.0147222	0.565319	-2.90067	Zfp612	zinc finger protein 612
TC1000001284.mm.2	0.434183	8.92139	2.81937	0.0147419	0.565319	-2.90158	Csrp2	cysteine and glycine-rich protein 2
TC0300001482.mm.2	-0.601611	7.25625	-2.81795	0.0147818	0.565319	-2.90342	Ddah1	dimethylarginine dimethylaminohydrolase 1
TC1700001648.mm.2	-0.391231	8.24971	-2.81624	0.0148298	0.565319	-2.90562	Jpt2	Jupiter microtubule associated homolog 2
TC0200004690.mm.2	-0.402213	3.96734	-2.81388	0.0148966	0.565319	-2.90867	Hao1	hydroxyacid oxidase 1, liver
TC0200004422.mm.2	-0.197002	8.35919	-2.81369	0.0149019	0.565319	-2.90892	Ccdc32	coiled-coil domain containing 32
TC1000001901.mm.2	0.339357	9.79454	2.81279	0.0149273	0.565319	-2.91007	Akap7	A kinase (PRKA) anchor protein 7
TC0100000255.mm.2	-0.273856	4.52566	-2.81122	0.0149719	0.565319	-2.9121	Zap70	zeta-chain (TCR) associated protein kinase
TC1100002550.mm.2	-0.212425	11.1545	-2.80768	0.0150727	0.565319	-2.91666	Ccng1	cyclin G1
TC1400002128.mm.2	0.272842	8.42104	2.80757	0.0150759	0.565319	-2.9168	Pspc1	paraspeckle protein 1
TC1000002211.mm.2	-0.31897	6.32302	-2.80701	0.0150921	0.565319	-2.91753	Oit3	oncoprotein induced transcript 3
TC1300000893.mm.2	0.292848	8.2836	2.80625	0.0151139	0.565319	-2.91851	Tppp	tubulin polymerization promoting protein
TC0800001630.mm.2	0.234894	6.89427	2.80595	0.0151225	0.565319	-2.9189	Prr36	proline rich 36
TC0100003709.mm.2	-0.25473	11.2689	-2.80539	0.0151386	0.565319	-2.91962	Degs1	delta(4)-desaturase, sphingolipid 1
TC0700004142.mm.2	-0.253066	5.48801	-2.80235	0.0152262	0.565319	-2.92354	Calca	calcitonin/calcitonin-related polypeptide, alpha
TC0100000298.mm.2	-0.27375	7.35423	-2.80153	0.0152498	0.565319	-2.92459	Il1rl1	interleukin 1 receptor-like 1
TC0100003890.mm.2	0.27678	8.97023	2.80056	0.015278	0.565319	-2.92585	Mndal	myeloid nuclear differentiation antigen like
TC0600003124.mm.2	-0.387969	6.6419	-2.80024	0.0152873	0.565319	-2.92626	Cd4	CD4 antigen
TC1500001198.mm.2	0.436353	4.24702	2.80008	0.0152918	0.565319	-2.92646	Spef2	sperm flagellar 2
TC0100003093.mm.2	0.19129	9.93385	2.79725	0.0153743	0.565652	-2.93012	Zbed6	zinc finger, BED type containing 6
TC0100003093.mm.2	0.19129	9.93385	2.79725	0.0153743	0.565652	-2.93012	Zc3h11a	zinc finger CCCH type containing 11A
TC0100000329.mm.2	0.578485	6.56916	2.79631	0.0154018	0.565652	-2.93133	Ecrg4	ECRG4 augurin precursor
TC1100001538.mm.2	-0.227647	8.28545	-2.79629	0.0154022	0.565652	-2.93135	Arhgap23	Rho GTPase activating protein 23
TC0600002996.mm.2	-0.883659	8.25228	-2.7949	0.015443	0.565652	-2.93315	Ret	ret proto-oncogene
TC1400001439.mm.2	0.684836	6.54441	2.79444	0.0154565	0.565652	-2.93374	Fam107a	family with sequence similarity 107, member A
TC0300001192.mm.2	0.240201	9.47814	2.79365	0.0154797	0.565652	-2.93476	Dbt	dihydrolipoamide branched chain transacylase E2
TC1600001750.mm.2	-0.338385	9.41279	-2.79215	0.0155238	0.56617	-2.93669	Tfg	Trk-fused gene
TC0900001391.mm.2	-0.245044	6.03151	-2.78786	0.0156507	0.567355	-2.94223	Gmppb	GDP-mannose pyrophosphorylase B
TC1100003185.mm.2	-0.42944	5.31903	-2.78673	0.0156843	0.567355	-2.94369	Olfr399	olfactory receptor 399
TC0100003883.mm.2	0.254881	5.58929	2.78556	0.015719	0.567355	-2.94519	Obsl1	obscurin-like 1
TC0100000133.mm.2	0.248946	7.17942	2.78544	0.0157226	0.567355	-2.94535	Tmem14a	transmembrane protein 14A
TC0900003011.mm.2	-0.241372	10.1707	-2.78528	0.0157274	0.567355	-2.94555	Parp3	poly (ADP-ribose) polymerase family, member 3
TC0700004316.mm.2	-0.223878	6.99135	-2.785	0.0157358	0.567355	-2.94592	Tbc1d10b	TBC1 domain family, member 10b
TC1700000355.mm.2	-0.478802	8.56315	-2.78156	0.0158388	0.569376	-2.95035	Igfals	insulin-like growth factor binding protein, acid labile subunit
TC0200001354.mm.2	0.237084	7.68039	2.78113	0.0158519	0.569376	-2.95091	Fnbp4	formin binding protein 4
TC1400001157.mm.2	0.717983	4.87662	2.77907	0.0159139	0.569399	-2.95357	Klf5	Kruppel-like factor 5
TC0700003795.mm.2	-0.479881	6.46631	-2.77876	0.0159232	0.569399	-2.95397	Mogat2	monoacylglycerol O-acyltransferase 2
TC0100002478.mm.2	-0.293962	4.34807	-2.77743	0.0159633	0.569399	-2.95568	Crygc	crystallin, gamma C
TC1500000963.mm.2	-0.304517	10.8371	-2.77412	0.0160639	0.569399	-2.95995	Slc48a1	solute carrier family 48 (heme transporter), member 1
TC0400001608.mm.2	0.212478	9.30541	2.7731	0.0160952	0.569399	-2.96127	Slc9a1	solute carrier family 9 (sodium/hydrogen exchanger), member 1
TC0400001608.mm.2	0.212478	9.30541	2.7731	0.0160952	0.569399	-2.96127	Mir5122	microRNA 5122
TC0200003552.mm.2	-0.258729	6.33401	-2.77237	0.0161175	0.569399	-2.96221	Rprm	reprimo, TP53 dependent G2 arrest mediator candidate
TC0400001433.mm.2	0.360371	9.17306	2.77216	0.0161239	0.569399	-2.96248	Rspo1	R-spondin 1
TC0800000754.mm.2	0.307935	7.45975	2.77001	0.0161895	0.569399	-2.96524	Ell	elongation factor RNA polymerase II
TC0200001819.mm.2	0.203575	6.09968	2.76855	0.0162346	0.569399	-2.96714	Wdr76	WD repeat domain 76
TC0200001640.mm.2	-0.31894	4.0269	-2.76836	0.0162405	0.569399	-2.96738	Olfr1278	olfactory receptor 1278
TC1600001976.mm.2	-0.634286	10.4498	-2.76613	0.0163091	0.569399	-2.97025	Adamts5	a disintegrin-like and metallopeptidase (reprolysin type) with thrombospondin type 1 motif, 5 (aggrecanase-2)
TC0500002325.mm.2	0.291348	8.59584	2.7658	0.0163194	0.569399	-2.97068	Tapt1	transmembrane anterior posterior transformation 1
TC1300002240.mm.2	0.208488	8.13493	2.76478	0.0163511	0.569399	-2.972	Zfp708	zinc finger protein 708
TC1300002240.mm.2	0.208488	8.13493	2.76478	0.0163511	0.569399	-2.972	Rslcan18	regulator of sex-limitation candidate 18
TC0200004979.mm.2	0.209055	6.54601	2.76416	0.0163701	0.569399	-2.97279	6430550D23Rik	RIKEN cDNA 6430550D23 gene
TC1100003013.mm.2	0.200093	6.40112	2.76276	0.0164137	0.569399	-2.9746	Ntn1	netrin 1
TC1300001722.mm.2	-0.253307	7.22308	-2.76166	0.0164479	0.569399	-2.97601	Sox4	SRY (sex determining region Y)-box 4
TC1100002212.mm.2	0.167927	7.49901	2.76135	0.0164578	0.569399	-2.97642	Hus1	HUS1 checkpoint clamp component
TC1500001534.mm.2	-0.220894	4.06561	-2.76054	0.016483	0.569399	-2.97746	Dscc1	DNA replication and sister chromatid cohesion 1
TC1400002090.mm.2	-0.226038	9.62573	-2.75795	0.0165642	0.569399	-2.98081	Emc9	ER membrane protein complex subunit 9
TC0200001092.mm.2	0.323457	5.30561	2.75566	0.0166361	0.569399	-2.98375	Hoxd12	homeobox D12
TC0100002118.mm.2	0.176877	10.0971	2.75399	0.0166887	0.569399	-2.9859	Phf3	PHD finger protein 3
TC1400000076.mm.2	0.192532	9.92457	2.75396	0.0166899	0.569399	-2.98595	Pxk	PX domain containing serine/threonine kinase
TC1900000941.mm.2	-0.207675	8.51881	-2.75373	0.0166971	0.569399	-2.98625	Dpp3	dipeptidylpeptidase 3
TC0200004366.mm.2	-0.344811	5.88213	-2.75318	0.0167144	0.569399	-2.98695	Arhgap11a	Rho GTPase activating protein 11A
TC1600000508.mm.2	-0.226465	4.37131	-2.752	0.0167519	0.569399	-2.98847	Cstdc4	cystatin domain containing 4
TC0400003605.mm.2	0.175228	7.43765	2.75131	0.0167737	0.569399	-2.98936	Dcdc2b	doublecortin domain containing 2b
TC0200001441.mm.2	0.682577	9.14684	2.75027	0.0168069	0.569399	-2.99071	Chst1	carbohydrate sulfotransferase 1
TC1400000797.mm.2	0.237574	6.48837	2.74877	0.0168549	0.569399	-2.99264	Khnyn	KH and NYN domain containing
TC1100001019.mm.2	-0.309929	6.02552	-2.74849	0.0168638	0.569399	-2.993	Trpv1	transient receptor potential cation channel, subfamily V, member 1
TC1400000776.mm.2	-0.256925	6.22769	-2.74728	0.0169025	0.569399	-2.99456	Dhrs2	dehydrogenase/reductase member 2
TC0200002177.mm.2	0.231846	8.87205	2.74651	0.016927	0.569399	-2.99555	Kiz	kizuna centrosomal protein
TC0900002989.mm.2	-0.306322	5.32412	-2.74637	0.0169316	0.569399	-2.99574	Nudt16l2	nudix (nucleoside diphosphate linked moiety X)-type motif 16-like 2
TC1700002117.mm.2	0.231092	4.44163	2.74357	0.0170217	0.569399	-2.99935	Adgrf2	adhesion G protein-coupled receptor F2
TC1000000246.mm.2	-0.195521	9.50256	-2.74331	0.0170302	0.569399	-2.99969	Ptprk	protein tyrosine phosphatase, receptor type, K
TC1400002740.mm.2	0.281724	8.7541	2.74218	0.0170667	0.569399	-3.00114	Dock9	dedicator of cytokinesis 9
TC0200002426.mm.2	-0.550089	11.4795	-2.74188	0.0170763	0.569399	-3.00153	Lbp	lipopolysaccharide binding protein
TC0400001569.mm.2	-0.333706	8.81297	-2.74064	0.0171165	0.569399	-3.00313	Mecr	mitochondrial trans-2-enoyl-CoA reductase
TC0400000873.mm.2	0.561754	7.88195	2.73914	0.0171652	0.569399	-3.00506	Acer2	alkaline ceramidase 2
TC0300000043.mm.2	0.322099	7.84264	2.73911	0.0171662	0.569399	-3.0051	Stmn2	stathmin-like 2
TC1600001635.mm.2	0.170945	8.07033	2.73862	0.0171821	0.569399	-3.00573	Qtrt2	queuine tRNA-ribosyltransferase accessory subunit 2
TC1700000005.mm.2	0.270862	8.4098	2.73793	0.0172045	0.569399	-3.00662	Scaf8	SR-related CTD-associated factor 8
TC0100003087.mm.2	0.207212	9.48374	2.73713	0.0172305	0.569399	-3.00765	Mdm4	transformed mouse 3T3 cell double minute 4
TC0200004492.mm.2	0.198143	8.59749	2.72955	0.0174796	0.569399	-3.01742	Mfap1a	microfibrillar-associated protein 1A
TC0200004492.mm.2	0.198143	8.59749	2.72955	0.0174796	0.569399	-3.01742	Mfap1b	microfibrillar-associated protein 1B
TC0X00000666.mm.2	0.508772	4.55408	2.72927	0.0174889	0.569399	-3.01778	Gabrq	gamma-aminobutyric acid (GABA) A receptor, subunit theta
TC1100000776.mm.2	0.437205	5.61755	2.72926	0.0174895	0.569399	-3.0178	Aldh3a1	aldehyde dehydrogenase family 3, subfamily A1
TC1100003136.mm.2	-0.338321	4.38455	-2.72908	0.0174953	0.569399	-3.01803	Aipl1	aryl hydrocarbon receptor-interacting protein-like 1
TC1100003664.mm.2	0.257383	6.69015	2.72853	0.0175137	0.569399	-3.01874	Cacnb1	calcium channel, voltage-dependent, beta 1 subunit
TC0500001390.mm.2	0.238484	5.42765	2.7283	0.0175212	0.569399	-3.01904	Gpn3	GPN-loop GTPase 3
TC1000000264.mm.2	0.6384	7.95771	2.72735	0.0175526	0.569399	-3.02026	9330159F19Rik	RIKEN cDNA 9330159F19 gene
TC0400002095.mm.2	-0.3306	9.60622	-2.72487	0.0176353	0.569399	-3.02345	Mxra8	matrix-remodelling associated 8
TC1700001660.mm.2	0.217089	4.49239	2.72416	0.0176591	0.569399	-3.02437	Tpsab1	tryptase alpha/beta 1
TC0700002774.mm.2	-0.16102	4.62524	-2.72382	0.0176705	0.569399	-3.02481	Pmis2	PMIS2 transmembrane protein
TC0800002757.mm.2	-0.171203	8.08043	-2.72217	0.0177257	0.569399	-3.02693	Slc38a7	solute carrier family 38, member 7
TC0700000261.mm.2	-0.224346	4.79109	-2.71866	0.0178439	0.569399	-3.03146	Ceacam11	carcinoembryonic antigen-related cell adhesion molecule 11
TC1800000526.mm.2	-0.263638	4.75878	-2.71719	0.0178936	0.569399	-3.03336	1700034E13Rik	RIKEN cDNA 1700034E13 gene
TC0X00000181.mm.2	-0.208525	8.14314	-2.71666	0.0179117	0.569399	-3.03404	Maoa	monoamine oxidase A
TC1600000529.mm.2	-0.189284	7.92043	-2.71645	0.0179187	0.569399	-3.03431	Hcls1	hematopoietic cell specific Lyn substrate 1
TC0800001207.mm.2	0.298634	9.04654	2.71556	0.0179488	0.569399	-3.03545	D230025D16Rik	RIKEN cDNA D230025D16 gene
TC1500001531.mm.2	0.404833	10.9506	2.71315	0.0180309	0.569399	-3.03856	Enpp2	ectonucleotide pyrophosphatase/phosphodiesterase 2
TC0100001745.mm.2	0.212114	7.7647	2.71271	0.0180458	0.569399	-3.03912	Trp53bp2	transformation related protein 53 binding protein 2
TC0X00000454.mm.2	0.593728	7.54705	2.7111	0.0181009	0.569399	-3.0412	Stk26	serine/threonine kinase 26
TC0700003810.mm.2	0.225127	8.85192	2.71102	0.0181037	0.569399	-3.04131	Rnf169	ring finger protein 169
TC1200001605.mm.2	-0.20688	7.64841	-2.7104	0.018125	0.569399	-3.04211	Pik3cg	phosphatidylinositol-4,5-bisphosphate 3-kinase catalytic subunit gamma
TC0400001637.mm.2	-0.229438	7.0849	-2.70987	0.0181433	0.569399	-3.04279	Pafah2	platelet-activating factor acetylhydrolase 2
TC1100002334.mm.2	0.346931	8.59457	2.70911	0.0181694	0.569399	-3.04377	Ehbp1	EH domain binding protein 1
TC0200004633.mm.2	-0.309903	5.90481	-2.70838	0.0181946	0.569399	-3.04472	Lzts3	leucine zipper, putative tumor suppressor family member 3
TC0100002801.mm.2	0.454951	7.19855	2.70804	0.018206	0.569399	-3.04514	Per2	period circadian clock 2
TC1600001643.mm.2	0.259284	8.82908	2.70752	0.018224	0.569399	-3.04582	Boc	biregional cell adhesion molecule-related/down-regulated by oncogenes (Cdon) binding protein
TC0400000992.mm.2	0.174827	7.7785	2.70535	0.0182992	0.569399	-3.04862	Usp1	ubiquitin specific peptidase 1
TC0400000570.mm.2	-0.257937	5.79346	-2.70336	0.018368	0.569399	-3.05118	Olfr275	olfactory receptor 275
TC0400000570.mm.2	-0.257937	5.79346	-2.70336	0.018368	0.569399	-3.05118	4930552N02Rik	RIKEN cDNA 4930552N02 gene
TC0500001296.mm.2	0.207969	6.80916	2.70292	0.0183835	0.569399	-3.05175	Vsig10	V-set and immunoglobulin domain containing 10
TC0300002784.mm.2	-0.239137	5.77357	-2.70282	0.018387	0.569399	-3.05188	Amy2a5	amylase 2a5
TC0300002784.mm.2	-0.239137	5.77357	-2.70282	0.018387	0.569399	-3.05188	Amy2a4	amylase 2a4
TC0300002784.mm.2	-0.239137	5.77357	-2.70282	0.018387	0.569399	-3.05188	Amy2a3	amylase 2a3
TC0300002784.mm.2	-0.239137	5.77357	-2.70282	0.018387	0.569399	-3.05188	Amy2a2	amylase 2a2
TC1600001419.mm.2	0.90877	5.78936	2.70238	0.018402	0.569399	-3.05244	Cldn1	claudin 1
TC1000000183.mm.2	-0.563353	5.80029	-2.70235	0.0184032	0.569399	-3.05248	Slc2a12	solute carrier family 2 (facilitated glucose transporter), member 12
TC0400002477.mm.2	-0.181971	10.3316	-2.70231	0.0184045	0.569399	-3.05253	Dctn3	dynactin 3
TC0500001808.mm.2	0.183985	7.92789	2.70178	0.0184231	0.569399	-3.05322	Pan3	PAN3 poly(A) specific ribonuclease subunit
TSUnmapped00000061.mm.2	-0.221468	4.75013	-2.70174	0.0184243	0.569399	-3.05326	Defa-rs4	defensin, alpha,, related sequence 4
TC0800002736.mm.2	-0.234576	6.7849	-2.70115	0.0184452	0.569399	-3.05403	Ccdc102a	coiled-coil domain containing 102A
TC0200001224.mm.2	0.692959	9.256	2.70034	0.0184733	0.569399	-3.05507	Slc43a1	solute carrier family 43, member 1
TC1000002260.mm.2	-0.177766	10.7432	-2.69653	0.0186067	0.569399	-3.05997	Srgn	serglycin
TC0X00002407.mm.2	0.50518	8.03613	2.69645	0.0186097	0.569399	-3.06008	Gabra3	gamma-aminobutyric acid (GABA) A receptor, subunit alpha 3
TC0900000917.mm.2	0.241241	6.75706	2.69632	0.0186144	0.569399	-3.06026	Ice2	interactor of little elongation complex ELL subunit 2
TC0200002980.mm.2	0.330617	4.61752	2.69577	0.0186336	0.569399	-3.06096	C1ql3	C1q-like 3
TC0600002756.mm.2	-0.255395	8.7644	-2.69564	0.0186382	0.569399	-3.06113	Adamts9	a disintegrin-like and metallopeptidase (reprolysin type) with thrombospondin type 1 motif, 9
TC1500000296.mm.2	-0.177372	8.94593	-2.69175	0.0187757	0.569399	-3.06613	Atp6v1c1	ATPase, H+ transporting, lysosomal V1 subunit C1
TC0800000212.mm.2	-0.227812	3.99664	-2.6915	0.0187848	0.569399	-3.06647	Defa23	defensin, alpha, 23
TC0800000212.mm.2	-0.227812	3.99664	-2.6915	0.0187848	0.569399	-3.06647	Defa31	defensin, alpha, 31
TC0800001860.mm.2	-0.235301	5.43006	-2.69145	0.0187866	0.569399	-3.06653	Atp7b	ATPase, Cu++ transporting, beta polypeptide
TC0600002337.mm.2	0.315842	5.5179	2.69114	0.0187973	0.569399	-3.06692	Lsm5	LSM5 homolog, U6 small nuclear RNA and mRNA degradation associated
TC1100001486.mm.2	-0.394449	3.93386	-2.69087	0.018807	0.569399	-3.06727	Hoxb13	homeobox B13
TC0900000090.mm.2	0.206775	8.01789	2.69021	0.0188305	0.569399	-3.06812	Maml2	mastermind like transcriptional coactivator 2
TC0800002497.mm.2	0.388186	7.98587	2.68891	0.0188768	0.569399	-3.06979	Arhgap10	Rho GTPase activating protein 10
TC0500001643.mm.2	-0.220077	10.0859	-2.68532	0.0190055	0.569399	-3.07442	Cops6	COP9 signalosome subunit 6
TC1900000043.mm.2	0.190633	9.32527	2.68449	0.0190354	0.569399	-3.0755	Rbm4b	RNA binding motif protein 4B
TC1500001004.mm.2	0.319251	4.86501	2.68305	0.0190874	0.569399	-3.07735	Prph	peripherin
TC0400002381.mm.2	-0.355359	4.54569	-2.68265	0.0191015	0.569399	-3.07786	Spaca1	sperm acrosome associated 1
TC0200003815.mm.2	-0.221445	6.39157	-2.6821	0.0191213	0.569399	-3.07857	Zfp385b	zinc finger protein 385B
TC0100002488.mm.2	0.25323	9.49873	2.68188	0.0191293	0.569399	-3.07885	Kansl1l	KAT8 regulatory NSL complex subunit 1-like
TC0100002776.mm.2	-0.342712	5.75789	-2.68096	0.0191627	0.569399	-3.08004	Arl4c	ADP-ribosylation factor-like 4C
TC1100003934.mm.2	0.210693	7.08128	2.68066	0.0191736	0.569399	-3.08043	Polg2	polymerase (DNA directed), gamma 2, accessory subunit
TC0500002559.mm.2	-0.347398	4.74856	-2.68014	0.0191926	0.569399	-3.0811	Gabra2	gamma-aminobutyric acid (GABA) A receptor, subunit alpha 2
TC1100003300.mm.2	-0.291601	8.11919	-2.68004	0.0191961	0.569399	-3.08122	Tmem97	transmembrane protein 97
TC0800002690.mm.2	-0.220842	7.60589	-2.67888	0.0192383	0.569399	-3.08272	Irx3	Iroquois related homeobox 3
TC1900000787.mm.2	0.219913	10.6881	2.67752	0.0192877	0.569399	-3.08447	Tcf7l2	transcription factor 7 like 2, T cell specific, HMG box
TC1400000524.mm.2	0.194756	8.12169	2.67672	0.0193171	0.569399	-3.08551	Peli2	pellino 2
TC1100003770.mm.2	0.288342	7.25983	2.67507	0.0193773	0.569399	-3.08763	P3h4	prolyl 3-hydroxylase family member 4 (non-enzymatic)
TC0600003541.mm.2	0.195968	7.89479	2.67439	0.0194022	0.569399	-3.0885	Hoxa3	homeobox A3
TC0400004104.mm.2	0.440321	4.8836	2.67353	0.0194338	0.569399	-3.08961	Ajap1	adherens junction associated protein 1
TC0400001386.mm.2	0.340819	5.99973	2.67343	0.0194372	0.569399	-3.08973	Mycl	v-myc avian myelocytomatosis viral oncogene lung carcinoma derived
TC0200001352.mm.2	0.171526	7.46881	2.6732	0.019446	0.569399	-3.09004	Nup160	nucleoporin 160
TC1400002843.mm.2	-0.413678	7.35062	-2.67298	0.019454	0.569399	-3.09032	Gm3411	predicted gene 3411
TC1500000103.mm.2	0.251007	7.32399	2.67292	0.0194561	0.569399	-3.09039	Mtmr12	myotubularin related protein 12
TC0X00000414.mm.2	-0.705949	6.88271	-2.67179	0.0194977	0.569399	-3.09185	Prr32	proline rich 32
TC0100000436.mm.2	-0.235736	10.0022	-2.66879	0.0196087	0.569399	-3.09572	Ndufb3	NADH:ubiquinone oxidoreductase subunit B3
TC0X00000398.mm.2	0.194789	8.94682	2.66838	0.0196238	0.569399	-3.09625	Stag2	stromal antigen 2
TC0300000521.mm.2	0.573818	6.94494	2.66757	0.0196538	0.569399	-3.09729	Kcnab1	potassium voltage-gated channel, shaker-related subfamily, beta member 1
TC1800000358.mm.2	-0.240844	6.24554	-2.66723	0.0196666	0.569399	-3.09773	Pcdhb4	protocadherin beta 4
TC0300002329.mm.2	-0.202345	8.91655	-2.66516	0.0197434	0.569399	-3.10039	Dap3	death associated protein 3
TC0300001109.mm.2	-0.363881	5.5957	-2.66485	0.0197549	0.569399	-3.10078	Kcna3	potassium voltage-gated channel, shaker-related subfamily, member 3
TC1500000432.mm.2	-0.473098	7.265	-2.66427	0.0197766	0.569399	-3.10153	Sqle	squalene epoxidase
TC0100003349.mm.2	0.304406	6.26208	2.66401	0.0197863	0.569399	-3.10187	4930562F07Rik	RIKEN cDNA 4930562F07 gene
TC0200001002.mm.2	-0.23546	7.14761	-2.66202	0.0198609	0.569399	-3.10443	Nostrin	nitric oxide synthase trafficker
TC1000000147.mm.2	0.241471	8.31277	2.66132	0.0198871	0.569399	-3.10533	Map3k5	mitogen-activated protein kinase kinase kinase 5
TC0700004473.mm.2	0.301691	8.55759	2.65873	0.0199846	0.569399	-3.10867	Mapk1ip1	mitogen-activated protein kinase 1 interacting protein 1
TC0100000535.mm.2	0.181569	8.27073	2.65803	0.0200111	0.569399	-3.10957	Creb1	cAMP responsive element binding protein 1
TC1400001519.mm.2	-0.326902	4.43042	-2.65784	0.0200181	0.569399	-3.10981	Gm5458	predicted gene 5458
TC0X00000678.mm.2	-0.171785	7.45626	-2.65707	0.0200472	0.569399	-3.1108	F8a	factor 8-associated gene A
TC0100002781.mm.2	-0.193103	4.53393	-2.6564	0.0200728	0.569399	-3.11167	Gbx2	gastrulation brain homeobox 2
TC1700000614.mm.2	-0.263102	6.2741	-2.65511	0.0201215	0.569399	-3.11332	H2-Oa	histocompatibility 2, O region alpha locus
TC0400004097.mm.2	-0.262783	7.44235	-2.65494	0.020128	0.569399	-3.11354	Kcnab2	potassium voltage-gated channel, shaker-related subfamily, beta member 2
TC1400001741.mm.2	-0.277289	9.87285	-2.65479	0.0201339	0.569399	-3.11374	Ccser2	coiled-coil serine rich 2
TC0600002595.mm.2	0.188703	9.35629	2.65456	0.0201426	0.569399	-3.11404	Exoc6b	exocyst complex component 6B
TC1200000830.mm.2	-0.275983	7.00587	-2.65291	0.0202053	0.569399	-3.11615	Zc2hc1c	zinc finger, C2HC-type containing 1C
TC0400004074.mm.2	0.643731	8.5385	2.65159	0.0202559	0.569399	-3.11786	Per3	period circadian clock 3
TC0700001347.mm.2	0.264859	8.23142	2.65119	0.020271	0.569399	-3.11837	Kctd21	potassium channel tetramerisation domain containing 21
TC1100003491.mm.2	-0.251722	7.13327	-2.65074	0.0202883	0.569399	-3.11895	Dynll2	dynein light chain LC8-type 2
TC0200000783.mm.2	0.199161	9.41812	2.64941	0.0203394	0.569399	-3.12067	Mbd5	methyl-CpG binding domain protein 5
TC0100002503.mm.2	0.415353	4.6017	2.64845	0.0203761	0.569399	-3.12189	Erbb4	erb-b2 receptor tyrosine kinase 4
TC0200005475.mm.2	-0.196127	8.33783	-2.64823	0.0203848	0.569399	-3.12219	Dusp19	dual specificity phosphatase 19
TC1400000119.mm.2	-0.368665	8.80287	-2.64629	0.0204596	0.569399	-3.12468	Slc4a7	solute carrier family 4, sodium bicarbonate cotransporter, member 7
TC0X00003432.mm.2	0.168068	7.53327	2.64579	0.0204789	0.569399	-3.12533	Mecp2	methyl CpG binding protein 2
TC1300002078.mm.2	-0.28968	5.1556	-2.64534	0.0204962	0.569399	-3.1259	Neurog1	neurogenin 1
TC1200000083.mm.2	0.4412	10.1699	2.64479	0.0205174	0.569399	-3.12661	Osr1	odd-skipped related transcription factor 1
TC0900002241.mm.2	0.675016	9.93513	2.64443	0.0205315	0.569399	-3.12708	Zbtb16	zinc finger and BTB domain containing 16
TC0700004664.mm.2	0.28898	5.88679	2.64392	0.0205511	0.569399	-3.12773	Prss53	protease, serine 53
TC1700000365.mm.2	-0.193643	6.89492	-2.6419	0.0206295	0.569399	-3.13032	BC003965	cDNA sequence BC003965
TC0600002728.mm.2	-0.340127	6.66716	-2.64185	0.0206317	0.569399	-3.1304	Chchd4	coiled-coil-helix-coiled-coil-helix domain containing 4
TC0600003225.mm.2	-0.324073	4.03927	-2.64066	0.020678	0.569399	-3.13193	Clec2e	C-type lectin domain family 2, member e
TC0700000962.mm.2	-0.16924	5.00105	-2.63931	0.0207309	0.569399	-3.13367	Magel2	MAGE family member L2
TC0500000790.mm.2	0.188561	9.00072	2.63875	0.0207527	0.569399	-3.13439	Ythdc1	YTH domain containing 1
TC0600002462.mm.2	-0.625901	5.99091	-2.63798	0.0207829	0.569399	-3.13538	Smyd1	SET and MYND domain containing 1
TC1300002311.mm.2	0.253375	5.75445	2.63753	0.0208005	0.569399	-3.13596	Cep72	centrosomal protein 72
TC1400002100.mm.2	-0.162085	9.93232	-2.63544	0.0208827	0.569399	-3.13864	Dhrs1	dehydrogenase/reductase (SDR family) member 1
TC0600000764.mm.2	-0.229417	8.18074	-2.63465	0.0209136	0.569399	-3.13965	Tnip3	TNFAIP3 interacting protein 3
TC0700001382.mm.2	-0.380339	8.14374	-2.63209	0.021015	0.569399	-3.14295	Map6	microtubule-associated protein 6
TC1100003396.mm.2	-0.525486	6.60024	-2.63187	0.0210235	0.569399	-3.14323	Ccl5	chemokine (C-C motif) ligand 5
TC0500000285.mm.2	-0.271576	5.38605	-2.63034	0.0210845	0.569399	-3.14521	Garem2	GRB2 associated regulator of MAPK1 subtype 2
TC0800000323.mm.2	0.168864	9.32875	2.62852	0.0211571	0.569399	-3.14755	Nsd3	nuclear receptor binding SET domain protein 3
TC0500000816.mm.2	-0.206283	6.86031	-2.6285	0.0211575	0.569399	-3.14756	Dck	deoxycytidine kinase
TC1000000776.mm.2	-0.387264	5.88785	-2.628	0.0211775	0.569399	-3.14821	Dnmt3l	DNA (cytosine-5-)-methyltransferase 3-like
TC1900001123.mm.2	-0.228367	8.29579	-2.62711	0.0212132	0.569399	-3.14936	AW112010	expressed sequence AW112010
TC0500002757.mm.2	0.576568	5.95252	2.62617	0.021251	0.569399	-3.15057	Cxcl11	chemokine (C-X-C motif) ligand 11
TC0400001269.mm.2	0.186434	4.17004	2.62594	0.02126	0.569399	-3.15086	Zswim5	zinc finger SWIM-type containing 5
TC1700002781.mm.2	-0.290371	10.63	-2.62547	0.0212789	0.569399	-3.15147	H2-Ab1	histocompatibility 2, class II antigen A, beta 1
TC0400003769.mm.2	0.558026	5.72705	2.62361	0.0213536	0.569399	-3.15386	Grhl3	grainyhead like transcription factor 3
TC1100001439.mm.2	-0.258765	4.21802	-2.62336	0.0213638	0.569399	-3.15418	Chad	chondroadherin
TC0400002290.mm.2	-0.388272	7.71364	-2.62041	0.0214827	0.569399	-3.15797	Tstd3	thiosulfate sulfurtransferase (rhodanese)-like domain containing 3
TC0700001466.mm.2	-0.358328	7.73691	-2.61927	0.021529	0.569399	-3.15944	Olfr558	olfactory receptor 558
TC1700000905.mm.2	0.221876	4.22795	2.61785	0.0215869	0.569399	-3.16127	Prph2	peripherin 2
TC1500001890.mm.2	0.321687	7.27062	2.61685	0.0216275	0.569399	-3.16255	Cbx7	chromobox 7
TC0200001095.mm.2	0.258767	5.87933	2.61489	0.0217075	0.569399	-3.16507	Hoxd9	homeobox D9
TC1100003466.mm.2	0.357333	5.30762	2.61236	0.0218114	0.569399	-3.16833	Gdpd1	glycerophosphodiester phosphodiesterase domain containing 1
TC1000001266.mm.2	0.290767	9.56321	2.61235	0.0218117	0.569399	-3.16834	Ppp1r12a	protein phosphatase 1, regulatory subunit 12A
TC0800000937.mm.2	-0.198361	7.28993	-2.6123	0.0218135	0.569399	-3.1684	Asf1b	anti-silencing function 1B histone chaperone
TC0900002898.mm.2	-0.326382	7.08837	-2.61229	0.0218142	0.569399	-3.16842	Clstn2	calsyntenin 2
TC0700004241.mm.2	-0.216766	5.52388	-2.61202	0.021825	0.569399	-3.16876	Zkscan2	zinc finger with KRAB and SCAN domains 2
TC1500000607.mm.2	-0.204277	7.34787	-2.6118	0.0218342	0.569399	-3.16904	Lrrc14	leucine rich repeat containing 14
TC1800001453.mm.2	0.218367	8.3496	2.6118	0.0218343	0.569399	-3.16905	Txnl1	thioredoxin-like 1
TC1600001342.mm.2	-0.264421	6.0916	-2.61145	0.0218488	0.569399	-3.1695	Cyp2ab1	cytochrome P450, family 2, subfamily ab, polypeptide 1
TC0600001146.mm.2	-0.17674	7.40147	-2.61113	0.0218618	0.569399	-3.1699	Gpr27	G protein-coupled receptor 27
TC1400002204.mm.2	0.235594	6.1449	2.61029	0.0218966	0.569399	-3.17099	Dleu7	deleted in lymphocytic leukemia, 7
TC0700001986.mm.2	-0.304233	4.24651	-2.61005	0.0219062	0.569399	-3.17129	Jakmip3	janus kinase and microtubule interacting protein 3
TC1500001022.mm.2	0.193872	7.77576	2.60988	0.0219133	0.569399	-3.17151	Smarcd1	SWI/SNF related, matrix associated, actin dependent regulator of chromatin, subfamily d, member 1
TC0800003093.mm.2	-0.207616	8.05137	-2.6091	0.0219456	0.569399	-3.17252	Chmp1a	charged multivesicular body protein 1A
TC1600000386.mm.2	-0.43732	4.59673	-2.60851	0.0219701	0.569399	-3.17328	Plaat1	phospholipase A and acyltransferase 1
TC1300001858.mm.2	-0.349388	5.22554	-2.60811	0.0219864	0.569399	-3.17378	Gcm2	glial cells missing homolog 2
TC0700004196.mm.2	0.291151	4.79267	2.60625	0.0220637	0.569399	-3.17618	Pdzd9	PDZ domain containing 9
TC1900000413.mm.2	0.216185	6.10998	2.60587	0.0220796	0.569399	-3.17667	Gm815	predicted gene 815
TC0300002756.mm.2	0.16333	10.7267	2.60501	0.0221151	0.569399	-3.17777	Prpf38b	PRP38 pre-mRNA processing factor 38 (yeast) domain containing B
TC0100000282.mm.2	-0.385099	7.03311	-2.60421	0.0221486	0.569399	-3.1788	Npas2	neuronal PAS domain protein 2
TC1900001002.mm.2	-0.27371	6.1167	-2.60272	0.022211	0.569399	-3.18072	Sac3d1	SAC3 domain containing 1
TC1300000396.mm.2	0.167812	9.07147	2.60085	0.0222892	0.569399	-3.18312	Prpf4b	pre-mRNA processing factor 4B
TC0900000505.mm.2	-0.195141	8.06255	-2.60055	0.0223017	0.569399	-3.1835	H2ax	H2A.X variant histone
TC0200001306.mm.2	-0.244117	4.21913	-2.59776	0.0224194	0.569399	-3.18709	Olfr1148	olfactory receptor 1148
TC0500001521.mm.2	-0.197489	7.91941	-2.5966	0.0224684	0.569399	-3.18858	Crcp	calcitonin gene-related peptide-receptor component protein
TC0200002789.mm.2	0.319989	3.91789	2.59607	0.0224906	0.569399	-3.18926	Mir1a-1hg	Mir1a-1 and Mir133a-2 host gene
TC0100000787.mm.2	0.289633	4.77702	2.59595	0.0224956	0.569399	-3.18941	Tex44	testis expressed 44
TC0700000765.mm.2	0.219945	7.7827	2.59505	0.022534	0.569399	-3.19057	Zfp719	zinc finger protein 719
TC1800001060.mm.2	0.357735	4.23627	2.594	0.0225785	0.569399	-3.19192	Klhl14	kelch-like 14
TC0800001477.mm.2	0.28965	8.76246	2.59362	0.0225945	0.569399	-3.1924	Banp	BTG3 associated nuclear protein
TC1100000625.mm.2	0.228295	7.74477	2.59243	0.0226453	0.569399	-3.19393	Fnip1	folliculin interacting protein 1
TC0300000090.mm.2	0.199188	6.772	2.59243	0.0226455	0.569399	-3.19394	Lrrcc1	leucine rich repeat and coiled-coil domain containing 1
TC0700003699.mm.2	-1.20366	7.43216	-2.5918	0.0226723	0.569399	-3.19475	Folh1	folate hydrolase 1
TC1500002349.mm.2	0.206314	4.93296	2.58762	0.0228512	0.569399	-3.20011	Tonsl	tonsoku-like, DNA repair protein
TC1900000923.mm.2	-0.314674	7.71913	-2.58734	0.0228634	0.569399	-3.20048	Syt12	synaptotagmin XII
TC0600001637.mm.2	-0.235644	8.5829	-2.5869	0.0228822	0.569399	-3.20104	Dera	deoxyribose-phosphate aldolase (putative)
TC0200000383.mm.2	-0.312291	6.07565	-2.58582	0.0229288	0.569399	-3.20243	Psd4	pleckstrin and Sec7 domain containing 4
TC0900000672.mm.2	-0.169874	9.70871	-2.58577	0.0229308	0.569399	-3.20249	Fbxo22	F-box protein 22
TC1400000267.mm.2	0.216239	4.69231	2.58543	0.0229455	0.569399	-3.20292	Asb14	ankyrin repeat and SOCS box-containing 14
TC0900000046.mm.2	-0.999337	6.40172	-2.58498	0.0229649	0.569399	-3.2035	Mmp12	matrix metallopeptidase 12
TC0200004418.mm.2	-0.232936	6.63987	-2.58489	0.0229688	0.569399	-3.20362	Plcb2	phospholipase C, beta 2
TC1300002564.mm.2	0.187608	10.1274	2.58458	0.0229822	0.569399	-3.20402	Mast4	microtubule associated serine/threonine kinase family member 4
TC0900003272.mm.2	-0.188146	4.98644	-2.58335	0.0230356	0.569399	-3.2056	Hhatl	hedgehog acyltransferase-like
TC1000002653.mm.2	0.235557	6.31669	2.58296	0.0230524	0.569399	-3.2061	Ano4	anoctamin 4
TC1800000436.mm.2	0.334462	5.40248	2.58276	0.0230613	0.569399	-3.20636	Pou4f3	POU domain, class 4, transcription factor 3
TC1700002587.mm.2	-0.66315	5.25554	-2.58255	0.0230702	0.569399	-3.20662	Cdkl4	cyclin-dependent kinase-like 4
TC0200005516.mm.2	-0.26046	8.36262	-2.5823	0.023081	0.569399	-3.20694	Tmem189	transmembrane protein 189
TC1900001671.mm.2	0.157241	8.47686	2.58187	0.0230997	0.569399	-3.2075	Smndc1	survival motor neuron domain containing 1
TC0700002944.mm.2	0.189265	7.49221	2.57959	0.0231989	0.569399	-3.21042	Zfp715	zinc finger protein 715
TC0800002178.mm.2	0.167381	7.20524	2.57876	0.0232355	0.569399	-3.2115	Ing2	inhibitor of growth family, member 2
TC0100000447.mm.2	0.304323	4.32231	2.57854	0.0232451	0.569399	-3.21178	Cdk15	cyclin-dependent kinase 15
TC0700003023.mm.2	-0.179833	7.5515	-2.5773	0.0232991	0.569399	-3.21336	Kcnj14	potassium inwardly-rectifying channel, subfamily J, member 14
TC0800000009.mm.2	0.221263	8.02596	2.57681	0.0233206	0.569399	-3.21399	Zfp358	zinc finger protein 358
TC0600002935.mm.2	-0.230559	8.32555	-2.57675	0.0233234	0.569399	-3.21408	Sec13	SEC13 homolog, nuclear pore and COPII coat complex component
TC0X00002241.mm.2	-0.246793	9.53661	-2.57661	0.0233293	0.569399	-3.21425	Rtl8a	retrotransposon Gag like 8A
TC1200000671.mm.2	0.222319	8.43477	2.57628	0.023344	0.569399	-3.21468	Syne2	spectrin repeat containing, nuclear envelope 2
TC1200000671.mm.2	0.222319	8.43477	2.57628	0.023344	0.569399	-3.21468	Mir5101	microRNA 5101
TC1100000231.mm.2	0.362423	7.19011	2.57507	0.0233971	0.569399	-3.21623	Zrsr1	zinc finger (CCCH type), RNA binding motif and serine/arginine rich 1
TC0100000870.mm.2	-0.294821	9.00353	-2.57431	0.0234304	0.569399	-3.2172	Ackr3	atypical chemokine receptor 3
TC1100001965.mm.2	0.233742	9.14836	2.57331	0.0234745	0.569399	-3.21849	Tnrc6c	trinucleotide repeat containing 6C
TC1400001487.mm.2	-0.286834	7.07811	-2.57314	0.0234823	0.569399	-3.21871	Rarb	retinoic acid receptor, beta
TC0700004011.mm.2	-0.284115	7.29885	-2.57264	0.0235042	0.569399	-3.21935	Gvin3	GTPase, very large interferon inducible, family member 3
TC1100002066.mm.2	-0.180369	9.56069	-2.57101	0.0235765	0.569399	-3.22144	Tbcd	tubulin-specific chaperone d
TC1700000711.mm.2	0.200215	7.98275	2.57075	0.023588	0.569399	-3.22178	Ppp1r10	protein phosphatase 1, regulatory subunit 10
TC1700000711.mm.2	0.200215	7.98275	2.57075	0.023588	0.569399	-3.22178	Mir1894	microRNA 1894
TC0700000519.mm.2	-0.224991	5.80578	-2.57056	0.0235965	0.569399	-3.22202	Map4k1	mitogen-activated protein kinase kinase kinase kinase 1
TC0900001471.mm.2	-0.220872	5.48198	-2.56998	0.0236221	0.569399	-3.22276	Prss43	protease, serine 43
TC1100002702.mm.2	0.192303	7.60815	2.56985	0.0236277	0.569399	-3.22293	Jade2	jade family PHD finger 2
TC1000002902.mm.2	0.28256	6.74917	2.56711	0.02375	0.569399	-3.22645	Thap2	THAP domain containing, apoptosis associated protein 2
TC1100001369.mm.2	-0.199377	8.73899	-2.56703	0.0237534	0.569399	-3.22655	Mrps23	mitochondrial ribosomal protein S23
TC1500000775.mm.2	-0.171135	7.58361	-2.56574	0.0238109	0.569399	-3.2282	Bik	BCL2-interacting killer
TC0900002181.mm.2	0.179938	8.81415	2.56527	0.023832	0.569399	-3.2288	Kmt2a	lysine (K)-specific methyltransferase 2A
TC0900000605.mm.2	-0.337081	10.3985	-2.565	0.023844	0.569399	-3.22915	Cryab	crystallin, alpha B
TC0100003796.mm.2	0.284034	4.45471	2.56444	0.0238695	0.569399	-3.22988	Vash2	vasohibin 2
TC1200001241.mm.2	0.194752	8.56318	2.56435	0.0238732	0.569399	-3.22998	Mark3	MAP/microtubule affinity regulating kinase 3
TC1900001080.mm.2	-0.213013	4.07512	-2.56409	0.0238851	0.569399	-3.23032	Scgb1a1	secretoglobin, family 1A, member 1 (uteroglobin)
TC0300002113.mm.2	-0.237688	8.92022	-2.56381	0.0238975	0.569399	-3.23068	Lxn	latexin
TC0X00003308.mm.2	0.250747	9.1755	2.56373	0.0239013	0.569399	-3.23079	Txlng	taxilin gamma
TC0600002229.mm.2	-0.369616	6.2275	-2.56342	0.023915	0.569399	-3.23118	Gimap3	GTPase, IMAP family member 3
TC1600000756.mm.2	0.288823	4.57167	2.56222	0.0239692	0.569399	-3.23272	Filip1l	filamin A interacting protein 1-like
TC0800000973.mm.2	-0.222184	4.76459	-2.56144	0.0240044	0.569399	-3.23372	Rtbdn	retbindin
TC0900003338.mm.2	0.284134	6.20491	2.56134	0.0240086	0.569399	-3.23384	Dync2h1	dynein cytoplasmic 2 heavy chain 1
TC1100004053.mm.2	-0.29568	8.38947	-2.56077	0.0240345	0.569399	-3.23458	Cd300ld	CD300 molecule like family member d
TC0400002075.mm.2	-0.197744	5.70606	-2.56036	0.024053	0.569399	-3.2351	C030017K20Rik	RIKEN cDNA C030017K20 gene
TC0100002938.mm.2	0.264573	10.7027	2.56005	0.0240669	0.569399	-3.2355	2900060B14Rik	RIKEN cDNA 2900060B14 gene
TC1700002588.mm.2	0.187795	9.00048	2.55855	0.0241349	0.569399	-3.23742	Map4k3	mitogen-activated protein kinase kinase kinase kinase 3
TC0800003008.mm.2	-0.203709	10.2157	-2.5577	0.0241736	0.569399	-3.23852	Gcsh	glycine cleavage system protein H (aminomethyl carrier)
TC1700002780.mm.2	-0.260566	9.67743	-2.55715	0.0241984	0.569399	-3.23922	H2-DMb1	histocompatibility 2, class II, locus Mb1
TC1000001260.mm.2	0.295954	6.91426	2.55625	0.0242396	0.569399	-3.24038	Lin7a	lin-7 homolog A (C. elegans)
TC1500001279.mm.2	-0.271512	6.52698	-2.55292	0.0243917	0.569399	-3.24465	Basp1	brain abundant, membrane attached signal protein 1
TC0X00001382.mm.2	-0.454538	10.0545	-2.55286	0.0243941	0.569399	-3.24472	Prps1	phosphoribosyl pyrophosphate synthetase 1
TC1500001651.mm.2	0.201156	4.13788	2.55139	0.0244618	0.569399	-3.24661	Lrrc6	leucine rich repeat containing 6 (testis)
TC1100002637.mm.2	0.217393	8.20772	2.55066	0.0244953	0.569399	-3.24755	Trim41	tripartite motif-containing 41
TC1900000206.mm.2	-0.366292	5.1722	-2.55054	0.0245009	0.569399	-3.2477	Vwce	von Willebrand factor C and EGF domains
TC0200003373.mm.2	-0.321204	5.23884	-2.54997	0.0245271	0.569399	-3.24843	Ttll11	tubulin tyrosine ligase-like family, member 11
TC0500003297.mm.2	-0.205665	9.75999	-2.54976	0.0245365	0.569399	-3.24869	Stx2	syntaxin 2
TC0600001443.mm.2	-0.422534	6.13891	-2.54855	0.0245923	0.569399	-3.25025	Lpar5	lysophosphatidic acid receptor 5
TC0400001975.mm.2	0.222226	8.48747	2.54855	0.0245923	0.569399	-3.25025	Rere	arginine glutamic acid dipeptide (RE) repeats
TC0700000162.mm.2	-0.308047	4.0828	-2.54612	0.0247048	0.569399	-3.25336	Pla2g4c	phospholipase A2, group IVC (cytosolic, calcium-independent)
TC1400000513.mm.2	-0.377133	9.14213	-2.54514	0.0247503	0.569399	-3.25462	Lgals3	lectin, galactose binding, soluble 3
TC0800001209.mm.2	-0.189737	7.51832	-2.54466	0.0247729	0.569399	-3.25524	Hsf4	heat shock transcription factor 4
TC1000001626.mm.2	-0.234906	8.75684	-2.54336	0.0248333	0.569399	-3.2569	Itga7	integrin alpha 7
TC0400003386.mm.2	0.231908	8.07476	2.54182	0.0249053	0.569399	-3.25888	Ptprf	protein tyrosine phosphatase, receptor type, F
TC1300001155.mm.2	-0.316216	8.26853	-2.54116	0.0249359	0.569399	-3.25972	Cd180	CD180 antigen
TC0100002274.mm.2	0.205319	4.59085	2.54064	0.0249605	0.569399	-3.26039	Mettl21e	methyltransferase like 21E
TC0600003499.mm.2	-0.298992	5.78684	-2.54051	0.0249663	0.569399	-3.26055	Gimap7	GTPase, IMAP family member 7
TC1300000157.mm.2	-0.173451	8.84797	-2.54048	0.0249679	0.569399	-3.2606	Aoah	acyloxyacyl hydrolase
TC0500001771.mm.2	-0.186225	8.0338	-2.53851	0.0250605	0.569399	-3.26312	Zscan25	zinc finger and SCAN domain containing 25
TC0500000877.mm.2	0.360814	6.38711	2.53834	0.0250681	0.569399	-3.26333	Stbd1	starch binding domain 1
TC0300000264.mm.2	-0.16934	8.88949	-2.53708	0.0251278	0.569399	-3.26496	Acad9	acyl-Coenzyme A dehydrogenase family, member 9
TC1600000266.mm.2	0.255328	10.0217	2.53619	0.0251697	0.569399	-3.26609	Klhl24	kelch-like 24
TC1600001057.mm.2	0.216978	8.23156	2.53579	0.0251887	0.569399	-3.26661	Ttc3	tetratricopeptide repeat domain 3
TC0700000544.mm.2	0.296307	6.59574	2.5351	0.0252212	0.569399	-3.26749	Zfp568	zinc finger protein 568
TC1700001486.mm.2	-0.338395	5.5124	-2.53484	0.0252333	0.569399	-3.26782	Wdr27	WD repeat domain 27
TC1100004003.mm.2	-0.244099	5.50515	-2.53428	0.0252599	0.569399	-3.26854	Abca5	ATP-binding cassette, sub-family A (ABC1), member 5
TC0X00003401.mm.2	0.260459	6.75315	2.53374	0.0252858	0.569399	-3.26924	Gprasp2	G protein-coupled receptor associated sorting protein 2
TC0400001137.mm.2	0.185421	9.81984	2.53335	0.0253039	0.569399	-3.26973	Czib	CXXC motif containing zinc binding protein
TC0100003167.mm.2	-0.239849	8.79843	-2.53314	0.0253143	0.569399	-3.27001	Ptprc	protein tyrosine phosphatase, receptor type, C
TC0400001515.mm.2	-0.219788	9.28833	-2.53155	0.0253896	0.569399	-3.27204	Yars	tyrosyl-tRNA synthetase
TC1000002983.mm.2	-0.235013	5.23017	-2.53136	0.0253986	0.569399	-3.27228	Il22b	interleukin 22B
TC1300002287.mm.2	-0.436083	6.63214	-2.53102	0.0254151	0.569399	-3.27272	Adamts16	a disintegrin-like and metallopeptidase (reprolysin type) with thrombospondin type 1 motif, 16
TC0600001629.mm.2	0.26876	4.26302	2.53093	0.0254193	0.569399	-3.27283	BC049715	cDNA sequence BC049715
TC1500001971.mm.2	-0.181557	9.22452	-2.53063	0.0254335	0.569399	-3.27321	Arfgap3	ADP-ribosylation factor GTPase activating protein 3
TC1200002230.mm.2	0.237706	7.13264	2.52983	0.0254715	0.569399	-3.27424	Rps6ka5	ribosomal protein S6 kinase, polypeptide 5
TC1600001316.mm.2	-0.207227	12.424	-2.52932	0.0254963	0.569399	-3.2749	Comt	catechol-O-methyltransferase
TC0300000908.mm.2	0.191872	7.28535	2.52841	0.0255397	0.569399	-3.27606	Ensa	endosulfine alpha
TC0500003439.mm.2	0.191838	8.73467	2.52795	0.0255616	0.569399	-3.27665	Srrt	serrate RNA effector molecule homolog (Arabidopsis)
TC0900001504.mm.2	0.183031	8.50276	2.52762	0.0255777	0.569399	-3.27708	Clasp2	CLIP associating protein 2
TC0700002169.mm.2	0.513517	6.86069	2.52749	0.0255837	0.569399	-3.27724	Cox6b2	cytochrome c oxidase subunit 6B2
TC0600001380.mm.2	-0.154132	10.2778	-2.52744	0.0255861	0.569399	-3.2773	M6pr	mannose-6-phosphate receptor, cation dependent
TC1100000422.mm.2	0.699937	4.21771	2.52735	0.0255904	0.569399	-3.27742	Atp10b	ATPase, class V, type 10B
TC1500001424.mm.2	-0.21666	6.85815	-2.52724	0.0255959	0.569399	-3.27756	Slc25a32	solute carrier family 25, member 32
TC0800002400.mm.2	-0.1989	7.5639	-2.52709	0.0256028	0.569399	-3.27775	Pgpep1	pyroglutamyl-peptidase I
TC1700000418.mm.2	-0.17384	9.21845	-2.52707	0.0256039	0.569399	-3.27778	Atp6v0e	ATPase, H+ transporting, lysosomal V0 subunit E
TC1000000150.mm.2	-0.239757	7.08753	-2.52678	0.0256178	0.569399	-3.27815	Map7	microtubule-associated protein 7
TC1200002113.mm.2	0.222677	6.06559	2.52668	0.0256225	0.569399	-3.27827	Zdhhc22	zinc finger, DHHC-type containing 22
TC0100001952.mm.2	-0.238904	8.87119	-2.52549	0.0256801	0.569399	-3.27981	Cops5	COP9 signalosome subunit 5
TC0600001259.mm.2	-0.307239	6.83938	-2.52234	0.0258322	0.569399	-3.28384	Tatdn2	TatD DNase domain containing 2
TC0700004444.mm.2	-0.212397	6.28448	-2.52064	0.0259144	0.569399	-3.28601	Insyn2a	inhibitory synaptic factor 2A
TC0700000938.mm.2	-0.218637	4.10042	-2.52036	0.0259278	0.569399	-3.28636	Oca2	oculocutaneous albinism II
TC1100000432.mm.2	0.225639	7.86328	2.52014	0.0259386	0.569399	-3.28665	Pwwp2a	PWWP domain containing 2A
TC0300002735.mm.2	0.286166	6.07537	2.51987	0.0259518	0.569399	-3.28699	Atxn7l2	ataxin 7-like 2
TC0900001774.mm.2	-0.287137	5.11412	-2.51921	0.0259838	0.569399	-3.28783	Piwil4	piwi-like RNA-mediated gene silencing 4
TC0900001210.mm.2	0.211	8.37253	2.51691	0.0260964	0.569399	-3.29079	Tfdp2	transcription factor Dp 2
TC0700004626.mm.2	-0.440341	5.70958	-2.51656	0.0261133	0.569399	-3.29123	Sez6l2	seizure related 6 homolog like 2
TC0200002589.mm.2	-0.279944	6.92907	-2.51452	0.0262133	0.569399	-3.29384	Snai1	snail family zinc finger 1
TC1800000060.mm.2	-0.229485	7.28192	-2.51316	0.02628	0.569399	-3.29558	Fzd8	frizzled class receptor 8
TC0500000468.mm.2	-0.19494	8.77248	-2.51205	0.0263349	0.569399	-3.297	Cd38	CD38 antigen
TC1700002352.mm.2	0.226952	12.0898	2.50998	0.0264373	0.569399	-3.29965	C3	complement component 3
TC1500001041.mm.2	0.410358	5.70331	2.50993	0.0264399	0.569399	-3.29972	Mettl7a3	methyltransferase like 7A3
TC1100003651.mm.2	0.346779	6.70927	2.50964	0.026454	0.569399	-3.30008	Pcgf2	polycomb group ring finger 2
TC0200001382.mm.2	0.14434	10.106	2.50946	0.0264629	0.569399	-3.30031	Ambra1	autophagy/beclin 1 regulator 1
TC0200002509.mm.2	-0.315091	4.20494	-2.50942	0.0264651	0.569399	-3.30037	Svs3a	seminal vesicle secretory protein 3A
TC1000002320.mm.2	0.235305	10.7639	2.50885	0.0264931	0.569399	-3.30109	Arid5b	AT rich interactive domain 5B (MRF1-like)
TC0200000798.mm.2	0.178421	7.47591	2.50876	0.0264978	0.569399	-3.30121	Epc2	enhancer of polycomb homolog 2
TC0500000819.mm.2	0.287374	7.92423	2.50838	0.0265169	0.569399	-3.30171	Slc4a4	solute carrier family 4 (anion exchanger), member 4
TC0200004974.mm.2	0.313866	5.00228	2.50833	0.026519	0.569399	-3.30176	Fam83c	family with sequence similarity 83, member C
TC1100003559.mm.2	0.203358	9.13693	2.508	0.0265356	0.569399	-3.30219	Luc7l3	LUC7-like 3 (S. cerevisiae)
TC1600000367.mm.2	-0.263069	5.25535	-2.50761	0.0265551	0.569399	-3.30269	Tprg	transformation related protein 63 regulated
TC1100000302.mm.2	-0.220723	10.741	-2.5065	0.02661	0.569399	-3.3041	Rtn4	reticulon 4
TC0800002805.mm.2	0.181286	8.24122	2.5065	0.0266102	0.569399	-3.30411	Nae1	NEDD8 activating enzyme E1 subunit 1
TC0400001338.mm.2	0.270159	7.81598	2.50543	0.0266637	0.569399	-3.30548	Foxj3	forkhead box J3
TC1900000064.mm.2	0.2776	7.37508	2.5054	0.0266649	0.569399	-3.30551	4930481A15Rik	RIKEN cDNA 4930481A15 gene
TC0500002744.mm.2	-0.290595	6.36205	-2.50497	0.0266865	0.569399	-3.30606	Cdkl2	cyclin-dependent kinase-like 2 (CDC2-related kinase)
TC1800001510.mm.2	-0.256745	6.04784	-2.50488	0.0266909	0.569399	-3.30617	Cep76	centrosomal protein 76
TC1800000984.mm.2	0.42116	7.72536	2.5046	0.0267051	0.569399	-3.30654	Gata6os	GATA binding protein 6, opposite strand
TC0400000459.mm.2	-0.230144	4.37864	-2.50406	0.0267318	0.569399	-3.30722	Ccin	calicin
TC0900003313.mm.2	-0.468436	5.99716	-2.50355	0.0267574	0.569399	-3.30787	Ccr1	chemokine (C-C motif) receptor 1
TC1000002932.mm.2	0.154552	9.61784	2.50344	0.0267629	0.569399	-3.30801	Cpsf6	cleavage and polyadenylation specific factor 6
TC0300000411.mm.2	0.173886	8.29751	2.50197	0.0268366	0.569399	-3.30989	Supt20	SPT20 SAGA complex component
TC0500002563.mm.2	0.318285	5.42072	2.50183	0.0268437	0.569399	-3.31007	Gabra4	gamma-aminobutyric acid (GABA) A receptor, subunit alpha 4
TC0900002018.mm.2	0.188193	8.04053	2.50175	0.0268479	0.569399	-3.31018	Hyls1	HYLS1, centriolar and ciliogenesis associated
TC1200002239.mm.2	0.199697	9.19913	2.50082	0.0268947	0.569399	-3.31137	Ppp4r3a	protein phosphatase 4 regulatory subunit 3A
TC1800000232.mm.2	0.211543	7.59085	2.50056	0.0269076	0.569399	-3.3117	Pik3c3	phosphatidylinositol 3-kinase catalytic subunit type 3
TC0100002012.mm.2	-0.205164	6.11474	-2.50048	0.0269116	0.569399	-3.3118	Jph1	junctophilin 1
TC1200001047.mm.2	-0.55567	11.2253	-2.49909	0.0269819	0.569399	-3.31358	Serpina3n	serine (or cysteine) peptidase inhibitor, clade A, member 3N
TC1100002310.mm.2	0.169347	8.66788	2.49706	0.0270848	0.569399	-3.31618	Aftph	aftiphilin
TC0900002003.mm.2	0.365565	8.54848	2.49644	0.027116	0.569399	-3.31697	St3gal4	ST3 beta-galactoside alpha-2,3-sialyltransferase 4
TC1200002017.mm.2	0.283064	7.33127	2.49518	0.02718	0.569399	-3.31858	Gm4787	predicted gene 4787
TC0800002632.mm.2	0.229848	6.10719	2.49518	0.0271801	0.569399	-3.31858	Siah1a	siah E3 ubiquitin protein ligase 1A
TC1200000296.mm.2	-0.222102	4.85031	-2.49465	0.027207	0.569399	-3.31926	Ferd3l	Fer3 like bHLH transcription factor
TC1700002065.mm.2	0.163873	4.46472	2.49264	0.0273098	0.569399	-3.32183	Olfr101	olfactory receptor 101
TC1400000040.mm.2	-0.424845	7.21999	-2.49262	0.0273107	0.569399	-3.32185	Gm3317	predicted gene 3317
TC1400000040.mm.2	-0.424845	7.21999	-2.49262	0.0273107	0.569399	-3.32185	Gm3488	predicted gene, 3488
TC1400000947.mm.2	-0.373591	7.49564	-2.49254	0.0273146	0.569399	-3.32195	Adra1a	adrenergic receptor, alpha 1a
TC0400001701.mm.2	0.31949	5.78073	2.49251	0.0273161	0.569399	-3.32199	Wnt4	wingless-type MMTV integration site family, member 4
TC0900002209.mm.2	0.214575	8.38999	2.49223	0.0273304	0.569399	-3.32235	Rnf214	ring finger protein 214
TC1300001848.mm.2	0.935674	6.02937	2.49194	0.0273452	0.569399	-3.32272	Ofcc1	orofacial cleft 1 candidate 1
TC0400003435.mm.2	0.26407	5.1309	2.49146	0.0273702	0.569399	-3.32334	Foxo6	forkhead box O6
TC0100002236.mm.2	0.247111	6.2951	2.49095	0.0273961	0.569399	-3.32399	Tbc1d8	TBC1 domain family, member 8
TC0200003560.mm.2	-0.391481	7.11886	-2.49032	0.0274285	0.569399	-3.3248	Nr4a2	nuclear receptor subfamily 4, group A, member 2
TC0800001564.mm.2	0.268669	5.92275	2.48964	0.0274631	0.569399	-3.32566	Map10	microtubule-associated protein 10
TC0300002901.mm.2	-0.257601	7.19574	-2.48785	0.0275553	0.569399	-3.32795	Ank2	ankyrin 2, brain
TC1100003705.mm.2	-0.256841	4.51153	-2.48785	0.0275556	0.569399	-3.32795	Krt28	keratin 28
TC0300000792.mm.2	0.136704	10.1754	2.4878	0.0275582	0.569399	-3.32802	Gatad2b	GATA zinc finger domain containing 2B
TC0600002067.mm.2	0.606291	7.57394	2.4877	0.0275632	0.569399	-3.32814	Fam180a	family with sequence similarity 180, member A
TC1800001751.mm.2	-0.259664	5.86926	-2.48765	0.0275657	0.569399	-3.32821	Ticam2	toll-like receptor adaptor molecule 2
TC1400002395.mm.2	-0.21226	5.38897	-2.48643	0.0276289	0.569399	-3.32977	Nudt15	nudix (nucleoside diphosphate linked moiety X)-type motif 15
TC0100001063.mm.2	0.20029	7.21062	2.48407	0.0277507	0.569399	-3.33277	Tfcp2l1	transcription factor CP2-like 1
TC1100003374.mm.2	0.174561	6.27586	2.48381	0.0277644	0.569399	-3.33311	Nle1	notchless homolog 1
TC1000000752.mm.2	-0.225133	8.99543	-2.48341	0.0277851	0.569399	-3.33362	Slc19a1	solute carrier family 19 (folate transporter), member 1
TC1100003236.mm.2	-0.367367	9.077	-2.48306	0.0278032	0.569399	-3.33406	Rflnb	refilin B
TC0200004352.mm.2	-0.203522	10.7631	-2.48173	0.0278728	0.569399	-3.33577	Emc4	ER membrane protein complex subunit 4
TC0700000997.mm.2	-0.318202	6.09802	-2.47974	0.0279768	0.569399	-3.33832	Lins1	lines homolog 1
TC0300001475.mm.2	0.199435	7.45092	2.47919	0.0280056	0.569399	-3.33902	Odf2l	outer dense fiber of sperm tails 2-like
TC0300001888.mm.2	-0.229625	7.59282	-2.47841	0.0280464	0.569399	-3.34001	Ankrd50	ankyrin repeat domain 50
TC0100002442.mm.2	0.172451	9.39944	2.47838	0.0280477	0.569399	-3.34005	Ino80d	INO80 complex subunit D
TC1700000429.mm.2	-0.170448	6.76907	-2.47783	0.0280764	0.569399	-3.34075	Zbtb9	zinc finger and BTB domain containing 9
TC1700000429.mm.2	-0.170448	6.76907	-2.47783	0.0280764	0.569399	-3.34075	Ggnbp1	gametogenetin binding protein 1
TC0700001444.mm.2	0.173098	8.7519	2.476	0.0281727	0.569399	-3.34308	Numa1	nuclear mitotic apparatus protein 1
TC1200000848.mm.2	0.225372	7.03566	2.47565	0.0281914	0.569399	-3.34354	Gpatch2l	G patch domain containing 2 like
TC0400001633.mm.2	0.16239	5.31207	2.47382	0.0282876	0.569399	-3.34586	Slc30a2	solute carrier family 30 (zinc transporter), member 2
TC0800003218.mm.2	0.167344	8.38236	2.47295	0.028334	0.569399	-3.34698	Map2k7	mitogen-activated protein kinase kinase 7
TC1300001877.mm.2	-0.327104	7.90053	-2.47292	0.0283352	0.569399	-3.34701	Tbc1d7	TBC1 domain family, member 7
TC1100003827.mm.2	-0.293871	5.36311	-2.47177	0.0283966	0.569399	-3.34849	Tmem101	transmembrane protein 101
TC0600000560.mm.2	-0.19709	7.4843	-2.47165	0.0284025	0.569399	-3.34863	Repin1	replication initiator 1
TC0100001257.mm.2	1.39514	4.8441	2.4705	0.0284636	0.569399	-3.3501	Tnnt2	troponin T2, cardiac
TC1700000272.mm.2	0.205181	7.70092	2.47047	0.0284654	0.569399	-3.35015	Zfp53	zinc finger protein 53
TC0700002515.mm.2	0.182304	4.08024	2.46978	0.028502	0.569399	-3.35102	Vmn1r252	vomeronasal 1 receptor 252
TC0700002515.mm.2	0.182304	4.08024	2.46978	0.028502	0.569399	-3.35102	Vmn1r118	vomeronasal 1 receptor 118
TC0700002515.mm.2	0.182304	4.08024	2.46978	0.028502	0.569399	-3.35102	Vmn1r242	vomeronasal 1 receptor 242
TC1100002269.mm.2	0.404591	9.27267	2.46963	0.0285101	0.569399	-3.35122	Meis1	Meis homeobox 1
TC1900000090.mm.2	-0.185358	7.71051	-2.46885	0.0285516	0.569399	-3.35221	Slc25a45	solute carrier family 25, member 45
TC0700004068.mm.2	-0.395152	6.5265	-2.46723	0.0286382	0.569399	-3.35428	Ric3	RIC3 acetylcholine receptor chaperone
TC0800001210.mm.2	-0.470135	8.71561	-2.46715	0.0286423	0.569399	-3.35438	Nol3	nucleolar protein 3 (apoptosis repressor with CARD domain)
TC1300002527.mm.2	0.201767	8.20218	2.4667	0.0286665	0.569399	-3.35495	Bdp1	B double prime 1, subunit of RNA polymerase III transcription initiation factor IIIB
TC1700001740.mm.2	-0.195256	6.91772	-2.46587	0.0287112	0.569399	-3.35602	AI413582	expressed sequence AI413582
TC1100003584.mm.2	0.242168	7.61554	2.46559	0.0287263	0.569399	-3.35638	Itga3	integrin alpha 3
TC0500002945.mm.2	-0.275707	6.71331	-2.46557	0.0287272	0.569399	-3.3564	Mfsd7a	major facilitator superfamily domain containing 7A
TC1800000376.mm.2	-0.392365	5.85754	-2.46515	0.0287497	0.569399	-3.35693	Pcdhb19	protocadherin beta 19
TC1700002120.mm.2	0.181063	8.00978	2.4646	0.0287791	0.569399	-3.35763	Cd2ap	CD2-associated protein
TC0700004119.mm.2	0.471473	6.21928	2.46422	0.0287995	0.569399	-3.35812	Dkk3	dickkopf WNT signaling pathway inhibitor 3
TC1500002155.mm.2	-0.480114	5.4953	-2.46393	0.0288155	0.569399	-3.3585	Endou	endonuclease, polyU-specific
TC1100000343.mm.2	-0.230309	8.18445	-2.46338	0.0288448	0.569399	-3.35919	Stk10	serine/threonine kinase 10
TC1000002570.mm.2	0.247785	7.42736	2.46177	0.0289319	0.569399	-3.36125	1190007I07Rik	RIKEN cDNA 1190007I07 gene
TC0600002543.mm.2	-0.255536	7.89554	-2.46106	0.0289704	0.569399	-3.36216	Mrpl19	mitochondrial ribosomal protein L19
TC1300002407.mm.2	-0.210845	8.31034	-2.46084	0.0289819	0.569399	-3.36243	Atg10	autophagy related 10
TC1100000156.mm.2	-0.586468	6.14979	-2.45988	0.029034	0.569399	-3.36366	Vstm2a	V-set and transmembrane domain containing 2A
TC0900002608.mm.2	0.301647	8.82828	2.45861	0.029103	0.569399	-3.36528	Cgnl1	cingulin-like 1
TC1700000869.mm.2	-0.23177	6.77	-2.45843	0.0291128	0.569399	-3.36551	Mrpl14	mitochondrial ribosomal protein L14
TC0500001428.mm.2	-0.321593	4.87544	-2.45733	0.0291726	0.569399	-3.36691	Kntc1	kinetochore associated 1
TC1200001038.mm.2	-0.206678	4.48659	-2.45674	0.0292047	0.569399	-3.36766	Serpina3a	serine (or cysteine) peptidase inhibitor, clade A, member 3A
TC1900000407.mm.2	-0.388294	9.24222	-2.45572	0.0292606	0.569399	-3.36897	Dmrt2	doublesex and mab-3 related transcription factor 2
TC0100002645.mm.2	-0.44942	8.2081	-2.45556	0.0292692	0.569399	-3.36917	Serpine2	serine (or cysteine) peptidase inhibitor, clade E, member 2
TC0500003240.mm.2	0.151741	8.72313	2.45536	0.02928	0.569399	-3.36942	Zcchc8	zinc finger, CCHC domain containing 8
TC0X00002211.mm.2	0.459569	9.22489	2.4545	0.0293269	0.569399	-3.37051	Gpc3	glypican 3
TC0X00003097.mm.2	-0.505142	5.16234	-2.45423	0.0293417	0.569399	-3.37086	Kcne1l	potassium voltage-gated channel, Isk-related family, member 1-like, pseudogene
TC0500002814.mm.2	0.200813	5.00739	2.45339	0.0293881	0.569399	-3.37194	Prkg2	protein kinase, cGMP-dependent, type II
TC0X00002847.mm.2	0.218175	7.63946	2.45114	0.0295115	0.569399	-3.3748	2610002M06Rik	RIKEN cDNA 2610002M06 gene
TC0200002668.mm.2	-0.227541	6.69661	-2.45027	0.0295598	0.569399	-3.37592	Cass4	Cas scaffolding protein family member 4
TC0700000024.mm.2	0.199593	10.096	2.44969	0.0295914	0.569399	-3.37665	Leng8	leukocyte receptor cluster (LRC) member 8
TC0600001744.mm.2	-0.174242	8.2958	-2.4494	0.0296073	0.569399	-3.37702	Klhl42	kelch-like 42
TC1700001215.mm.2	0.164491	4.04699	2.44885	0.029638	0.569399	-3.37772	Arhgef33	Rho guanine nucleotide exchange factor (GEF) 33
TC0700003826.mm.2	-0.240572	6.35978	-2.4479	0.0296906	0.569399	-3.37893	Relt	RELT tumor necrosis factor receptor
TC0200003873.mm.2	-0.208313	9.71245	-2.44738	0.0297195	0.569399	-3.3796	Tmx2	thioredoxin-related transmembrane protein 2
TC0400004127.mm.2	-0.545225	8.18093	-2.44683	0.0297496	0.569399	-3.38029	Prxl2b	peroxiredoxin like 2B
TC0200001765.mm.2	0.79593	5.01655	2.44665	0.0297597	0.569399	-3.38052	Spint1	serine protease inhibitor, Kunitz type 1
TC0700003815.mm.2	0.178773	8.41738	2.44661	0.0297622	0.569399	-3.38058	Pold3	polymerase (DNA-directed), delta 3, accessory subunit
TC1100003815.mm.2	-0.486799	6.18897	-2.44522	0.0298392	0.569399	-3.38234	Meox1	mesenchyme homeobox 1
TC0200004683.mm.2	0.463333	8.67063	2.445	0.0298515	0.569399	-3.38263	Lrrn4	leucine rich repeat neuronal 4
TC0500002092.mm.2	-0.245107	6.31214	-2.44496	0.029854	0.569399	-3.38268	Crygn	crystallin, gamma N
TC0200002537.mm.2	-0.141735	10.0465	-2.44325	0.0299494	0.569399	-3.38486	Ctsa	cathepsin A
TC0X00003425.mm.2	0.214819	8.95521	2.44314	0.0299554	0.569399	-3.385	Cul4b	cullin 4B
TC1300002252.mm.2	0.192587	8.12389	2.44306	0.02996	0.569399	-3.3851	Zfp748	zinc finger protein 748
TC0400003945.mm.2	0.30807	4.69939	2.44297	0.0299647	0.569399	-3.38521	Aadacl3	arylacetamide deacetylase like 3
TC0300002366.mm.2	0.200602	10.4989	2.44232	0.030001	0.569399	-3.38604	Rps27rt	ribosomal protein S27, retrogene
TC0300002366.mm.2	0.200602	10.4989	2.44232	0.030001	0.569399	-3.38604	Rps27	ribosomal protein S27
TC1900000488.mm.2	-0.622164	4.10829	-2.44224	0.0300054	0.569399	-3.38614	Lipf	lipase, gastric
TC0100002624.mm.2	-0.202145	6.51342	-2.44213	0.0300118	0.569399	-3.38629	Pax3	paired box 3
TC0800002310.mm.2	0.676633	5.51883	2.44182	0.0300291	0.569399	-3.38668	Cpe	carboxypeptidase E
TC0400000861.mm.2	0.34324	7.83797	2.4413	0.0300581	0.569399	-3.38734	Adamtsl1	ADAMTS-like 1
TC0400001593.mm.2	-0.244281	9.52932	-2.43992	0.0301356	0.569399	-3.3891	Ptafr	platelet-activating factor receptor
TC0200004701.mm.2	0.25996	4.93249	2.43952	0.030158	0.569399	-3.3896	Pak5	p21 (RAC1) activated kinase 5
TC1900000495.mm.2	-0.352529	8.44219	-2.43913	0.0301799	0.569399	-3.3901	Stambpl1	STAM binding protein like 1
TC0X00001796.mm.2	0.156011	7.58861	2.4388	0.0301984	0.569399	-3.39052	Wdr13	WD repeat domain 13
TC1200002020.mm.2	0.173073	7.26556	2.43758	0.0302672	0.569399	-3.39207	Adam4	a disintegrin and metallopeptidase domain 4
TC1800000564.mm.2	-0.304265	7.76211	-2.43705	0.0302975	0.569399	-3.39276	Gramd3	GRAM domain containing 3
TC1800000311.mm.2	0.191399	10.3503	2.437	0.0303002	0.569399	-3.39282	Matr3	matrin 3
TC0600002924.mm.2	-0.167653	9.73897	-2.43658	0.0303239	0.569399	-3.39335	Emc3	ER membrane protein complex subunit 3
TC0100003603.mm.2	0.451046	6.44393	2.43598	0.0303576	0.569399	-3.39411	Grem2	gremlin 2, DAN family BMP antagonist
TC0300002349.mm.2	-0.196583	7.17565	-2.43598	0.0303577	0.569399	-3.39411	Dcst1	DC-STAMP domain containing 1
TC0200001006.mm.2	0.542718	5.91138	2.43527	0.030398	0.569399	-3.39502	Dhrs9	dehydrogenase/reductase (SDR family) member 9
TC1800000291.mm.2	-0.355796	5.02937	-2.43524	0.0303996	0.569399	-3.39506	Kif20a	kinesin family member 20A
TC0900002401.mm.2	0.27971	9.25228	2.43509	0.030408	0.569399	-3.39524	Neo1	neogenin
TC1500001748.mm.2	-0.214294	4.46051	-2.435	0.0304133	0.569399	-3.39536	Mroh6	maestro heat-like repeat family member 6
TC0600001171.mm.2	0.437521	5.58684	2.43423	0.0304569	0.569399	-3.39634	Chl1	cell adhesion molecule L1-like
TC0600003345.mm.2	-0.830504	6.99581	-2.43367	0.0304889	0.569399	-3.39706	Slc15a5	solute carrier family 15, member 5
TC1400000914.mm.2	-0.216777	7.47261	-2.4322	0.0305727	0.569399	-3.39893	Prss51	protease, serine 51
TC0200002052.mm.2	0.263483	6.13477	2.43201	0.0305834	0.569399	-3.39917	Bmp2	bone morphogenetic protein 2
TC1100003688.mm.2	0.415998	10.9985	2.43192	0.0305887	0.569399	-3.39929	Nr1d1	nuclear receptor subfamily 1, group D, member 1
TC0100002580.mm.2	-0.266922	5.23924	-2.43142	0.0306168	0.569399	-3.39992	Cxcr1	chemokine (C-X-C motif) receptor 1
TC0900000641.mm.2	-0.196592	6.19761	-2.43129	0.0306241	0.569399	-3.40008	4930550C14Rik	RIKEN cDNA 4930550C14 gene
TC1500000298.mm.2	0.197314	7.50512	2.43048	0.0306708	0.569708	-3.40112	Fzd6	frizzled class receptor 6
TC0X00002033.mm.2	0.281471	4.71265	2.42964	0.0307184	0.570034	-3.40218	Btbd35f11	BTB domain containing 35, family member 11
TC0X00002033.mm.2	0.281471	4.71265	2.42964	0.0307184	0.570034	-3.40218	Btbd35f10	BTB domain containing 35, family member 10
TC0X00002033.mm.2	0.281471	4.71265	2.42964	0.0307184	0.570034	-3.40218	Btbd35f4	BTB domain containing 35, family member 4
TC0X00002033.mm.2	0.281471	4.71265	2.42964	0.0307184	0.570034	-3.40218	Btbd35f3	BTB domain containing 35, family member 3
TC0X00002033.mm.2	0.281471	4.71265	2.42964	0.0307184	0.570034	-3.40218	Btbd35f14	BTB domain containing 35, family member 14
TC0X00002033.mm.2	0.281471	4.71265	2.42964	0.0307184	0.570034	-3.40218	Btbd35f9	BTB domain containing 35, family member 9
TC0600000556.mm.2	-0.330373	8.06322	-2.42843	0.0307882	0.570291	-3.40373	Atp6v0e2	ATPase, H+ transporting, lysosomal V0 subunit E2
TC1100000854.mm.2	-0.342265	4.85444	-2.42788	0.0308197	0.570291	-3.40443	Myh1	myosin, heavy polypeptide 1, skeletal muscle, adult
TC0900002164.mm.2	-0.223508	8.43984	-2.42783	0.0308225	0.570291	-3.40449	Trappc4	trafficking protein particle complex 4
TC0800000661.mm.2	0.519187	5.73627	2.42665	0.0308903	0.570989	-3.40599	Spock3	sparc/osteonectin, cwcv and kazal-like domains proteoglycan 3
TC0500003241.mm.2	0.16588	9.02945	2.42505	0.0309825	0.571396	-3.40803	Rsrc2	arginine/serine-rich coiled-coil 2
TC1700001918.mm.2	-0.159515	9.91419	-2.42468	0.0310036	0.571396	-3.4085	Rnf5	ring finger protein 5
TC1200002269.mm.2	0.627825	9.46429	2.42431	0.0310251	0.571396	-3.40897	Ifi27l2a	interferon, alpha-inducible protein 27 like 2A
TC0100000895.mm.2	0.285493	5.15513	2.42402	0.0310421	0.571396	-3.40934	Erfe	erythroferrone
TC1800000616.mm.2	0.233057	10.0149	2.42087	0.0312247	0.571396	-3.41335	Rps14	ribosomal protein S14
TC0800000975.mm.2	-0.252907	5.73294	-2.42002	0.0312737	0.571396	-3.41442	Hook2	hook microtubule tethering protein 2
TC0300002237.mm.2	0.234825	7.30489	2.4195	0.0313044	0.571396	-3.41509	Tmem131l	transmembrane 131 like
TC1300002335.mm.2	0.245703	7.37684	2.41859	0.0313574	0.571396	-3.41625	Rhobtb3	Rho-related BTB domain containing 3
TC0200001654.mm.2	-0.184149	4.76509	-2.41837	0.0313702	0.571396	-3.41653	Olfr1301	olfactory receptor 1301
TC1000002274.mm.2	0.203483	6.76567	2.41795	0.0313948	0.571396	-3.41706	Hnrnph3	heterogeneous nuclear ribonucleoprotein H3
TC0900002246.mm.2	0.356581	4.10999	2.41791	0.0313968	0.571396	-3.41711	Htr3b	5-hydroxytryptamine (serotonin) receptor 3B
TC0900000313.mm.2	-0.184763	5.77467	-2.41753	0.0314191	0.571396	-3.41759	Kirrel3	kirre like nephrin family adhesion molecule 3
TC0400000118.mm.2	0.292452	7.23192	2.41752	0.0314197	0.571396	-3.4176	Runx1t1	RUNX1 translocation partner 1
TC0200004586.mm.2	0.196694	5.53909	2.41745	0.0314238	0.571396	-3.41769	Zc3h8	zinc finger CCCH type containing 8
TC0400003672.mm.2	0.255329	6.79615	2.417	0.0314505	0.571396	-3.41827	Med18	mediator complex subunit 18
TC0400000405.mm.2	0.300913	5.34586	2.41671	0.0314675	0.571396	-3.41864	Fam205a3	family with sequence similarity 205, member A3
TC1600000526.mm.2	0.172114	7.47941	2.41665	0.0314706	0.571396	-3.41871	Iqcb1	IQ calmodulin-binding motif containing 1
TC0500002893.mm.2	-0.291308	6.2005	-2.41655	0.0314769	0.571396	-3.41885	Abcg3	ATP binding cassette subfamily G member 3
TC0100003867.mm.2	-0.342014	5.5245	-2.41615	0.0314999	0.571396	-3.41934	Serpinb10	serine (or cysteine) peptidase inhibitor, clade B (ovalbumin), member 10
TC0800003219.mm.2	0.210607	7.02224	2.4159	0.0315149	0.571396	-3.41967	Tgfbr3l	transforming growth factor, beta receptor III-like
TC0400000434.mm.2	0.253218	4.77002	2.41408	0.0316215	0.572362	-3.42198	Atp8b5	ATPase, class I, type 8B, member 5
TC0900000751.mm.2	-0.303545	10.9832	-2.41396	0.0316285	0.572362	-3.42213	Pkm	pyruvate kinase, muscle
TC0400003573.mm.2	-0.196035	6.44207	-2.4121	0.0317385	0.573503	-3.4245	Csmd2os	CUB and Sushi multiple domains 2, opposite strand
TC1600000368.mm.2	0.672195	7.69982	2.41136	0.031782	0.573503	-3.42543	Trp63	transformation related protein 63
TC1500002341.mm.2	-0.173919	7.50873	-2.41136	0.0317823	0.573503	-3.42544	9130401M01Rik	RIKEN cDNA 9130401M01 gene
TC1500002100.mm.2	0.220592	7.92838	2.41039	0.0318394	0.573988	-3.42667	Prickle1	prickle planar cell polarity protein 1
TC0600001136.mm.2	0.346263	7.53448	2.40915	0.031913	0.574549	-3.42825	Mitf	melanogenesis associated transcription factor
TC1000000011.mm.2	-0.197508	8.52998	-2.40852	0.0319504	0.574549	-3.42905	Plekhg1	pleckstrin homology domain containing, family G (with RhoGef domain) member 1
TC0X00002177.mm.2	-0.208206	5.92515	-2.40784	0.0319909	0.574549	-3.42991	Igsf1	immunoglobulin superfamily, member 1
TC0200004419.mm.2	-0.255759	7.33947	-2.40783	0.0319918	0.574549	-3.42993	Ccdc9b	coiled-coil domain containing 9B
TC1700001154.mm.2	-0.69049	7.67108	-2.40704	0.0320388	0.574849	-3.43093	Ehd3	EH-domain containing 3
TC0400003446.mm.2	0.429486	7.18473	2.40616	0.0320912	0.575007	-3.43205	Zfp69	zinc finger protein 69
TC1900000989.mm.2	0.224381	6.65223	2.40587	0.0321084	0.575007	-3.43241	Tigd3	tigger transposable element derived 3
TC0700004177.mm.2	-0.218648	7.77564	-2.40536	0.0321385	0.575007	-3.43306	Knop1	lysine rich nucleolar protein 1
TC1200000318.mm.2	-0.290593	5.27767	-2.40298	0.0322812	0.576444	-3.43608	Gm5434	ubiquitin-conjugating enzyme E2F (putative) pseudogene
TC0400002792.mm.2	-0.230119	8.57022	-2.40155	0.0323675	0.576444	-3.43791	Pole3	polymerase (DNA directed), epsilon 3 (p17 subunit)
TC1100003296.mm.2	-0.313387	5.59816	-2.40122	0.0323872	0.576444	-3.43832	Slc13a2	solute carrier family 13 (sodium-dependent dicarboxylate transporter), member 2
TC1700000709.mm.2	0.212558	8.60228	2.40078	0.0324137	0.576444	-3.43888	Dhx16	DEAH (Asp-Glu-Ala-His) box polypeptide 16
TC1100003898.mm.2	-0.167553	10.2212	-2.40031	0.0324418	0.576444	-3.43947	Cdc27	cell division cycle 27
TC0100000300.mm.2	-0.326269	5.31389	-2.40024	0.032446	0.576444	-3.43956	Il18rap	interleukin 18 receptor accessory protein
TC1300000785.mm.2	-0.262788	4.28541	-2.40003	0.0324591	0.576444	-3.43984	Spata31d1c	spermatogenesis associated 31 subfamily D, member 1C
TC0900001103.mm.2	0.223328	10.0329	2.39998	0.032462	0.576444	-3.4399	Bckdhb	branched chain ketoacid dehydrogenase E1, beta polypeptide
TC1400000246.mm.2	-0.279833	8.61974	-2.39907	0.0325171	0.57674	-3.44105	Ppif	peptidylprolyl isomerase F (cyclophilin F)
TC0800001031.mm.2	-0.188933	7.06113	-2.39821	0.0325691	0.57674	-3.44215	Adcy7	adenylate cyclase 7
TC0300000990.mm.2	-0.20332	4.09376	-2.3979	0.0325876	0.57674	-3.44253	Tbx15	T-box 15
TC0200002683.mm.2	0.470913	11.7228	2.39769	0.0326003	0.57674	-3.4428	Pck1	phosphoenolpyruvate carboxykinase 1, cytosolic
TC0300002103.mm.2	0.241292	8.80676	2.3953	0.0327454	0.5781	-3.44583	Ccnl1	cyclin L1
TC0200001806.mm.2	-0.150067	7.73082	-2.3953	0.0327454	0.5781	-3.44583	Adal	adenosine deaminase-like
TC1000003213.mm.2	-0.381451	7.4747	-2.39423	0.0328107	0.5781	-3.44719	Lilr4b	leukocyte immunoglobulin-like receptor, subfamily B, member 4B
TC1900001163.mm.2	-0.323126	8.07751	-2.39402	0.0328233	0.5781	-3.44746	Dtx4	deltex 4, E3 ubiquitin ligase
TC0200002759.mm.2	-0.269284	5.95933	-2.39392	0.0328296	0.5781	-3.44759	Fam217b	family with sequence similarity 217, member B
TC0100003313.mm.2	0.149649	8.16069	2.39341	0.0328607	0.57811	-3.44823	Tor1aip1	torsin A interacting protein 1
TC0200003654.mm.2	-0.651352	5.60861	-2.39001	0.0330688	0.581232	-3.45255	Grb14	growth factor receptor bound protein 14
TC0700004565.mm.2	-0.182624	12.2625	-2.38921	0.0331182	0.581302	-3.45357	Ctsd	cathepsin D
TC0700004565.mm.2	-0.182624	12.2625	-2.38921	0.0331182	0.581302	-3.45357	Ifitm10	interferon induced transmembrane protein 10
TC0300002443.mm.2	0.231857	4.05848	2.38888	0.0331385	0.581302	-3.45398	Oaz3	ornithine decarboxylase antizyme 3
TC1000002438.mm.2	-0.291488	9.15189	-2.38816	0.033183	0.581302	-3.4549	Pfkl	phosphofructokinase, liver, B-type
TC0300000847.mm.2	-0.264	5.04324	-2.38793	0.033197	0.581302	-3.45519	Rptn	repetin
TC0300001103.mm.2	0.50968	7.9861	2.38737	0.0332312	0.581302	-3.45589	Dennd2d	DENN/MADD domain containing 2D
TC1400001045.mm.2	0.337825	6.74595	2.38675	0.0332699	0.581302	-3.45669	Htr2a	5-hydroxytryptamine (serotonin) receptor 2A
TC1500001838.mm.2	-0.31094	7.59588	-2.38633	0.0332953	0.581302	-3.45721	Rac2	Rac family small GTPase 2
TC1700002816.mm.2	-0.481968	8.86815	-2.38597	0.033318	0.581302	-3.45767	Cfb	complement factor B
TC0200001779.mm.2	0.210427	8.25556	2.38458	0.0334038	0.581418	-3.45943	Rtf1	RTF1, Paf1/RNA polymerase II complex component
TC1100001634.mm.2	-0.227685	10.2394	-2.38451	0.0334086	0.581418	-3.45953	Atp6v0a1	ATPase, H+ transporting, lysosomal V0 subunit A1
TC0200005496.mm.2	-0.175218	5.90227	-2.38317	0.0334918	0.581418	-3.46123	Fam78a	family with sequence similarity 78, member A
TC0400001121.mm.2	-0.321851	5.21835	-2.38292	0.0335073	0.581418	-3.46154	Cdcp2	CUB domain containing protein 2
TC1100003192.mm.2	-0.212054	5.11351	-2.38261	0.0335265	0.581418	-3.46194	Olfr411	olfactory receptor 411
TC1100002857.mm.2	0.220731	4.04478	2.38246	0.0335358	0.581418	-3.46213	Olfr223	olfactory receptor 223
TC1100002158.mm.2	-0.199059	7.06587	-2.3824	0.0335392	0.581418	-3.4622	Camk2b	calcium/calmodulin-dependent protein kinase II, beta
TC0600002697.mm.2	-0.21958	8.48946	-2.38117	0.0336164	0.581671	-3.46376	Plxna1	plexin A1
TC0800002008.mm.2	-0.190859	8.74906	-2.38071	0.0336451	0.581671	-3.46435	Ubxn8	UBX domain protein 8
TC0900003177.mm.2	-0.215505	5.8139	-2.38069	0.0336458	0.581671	-3.46436	Cmtm8	CKLF-like MARVEL transmembrane domain containing 8
TC1600000193.mm.2	-0.290522	8.53825	-2.37651	0.0339083	0.582467	-3.46967	Pkp2	plakophilin 2
TC0500001767.mm.2	0.189521	7.6122	2.37637	0.0339172	0.582467	-3.46985	Cpsf4	cleavage and polyadenylation specific factor 4
TC1300001346.mm.2	0.159922	8.5877	2.37541	0.0339771	0.582467	-3.47105	Paip1	polyadenylate binding protein-interacting protein 1
TC0500000307.mm.2	0.255435	5.60127	2.37504	0.0340005	0.582467	-3.47152	Cad	carbamoyl-phosphate synthetase 2, aspartate transcarbamylase, and dihydroorotase
TC0500000307.mm.2	0.255435	5.60127	2.37504	0.0340005	0.582467	-3.47152	Mir6369	microRNA 6369
TC0200005502.mm.2	0.14432	7.17561	2.37445	0.0340377	0.582467	-3.47227	Ttbk2	tau tubulin kinase 2
TC1500001881.mm.2	0.241685	5.44824	2.37426	0.03405	0.582467	-3.47252	Fam227a	family with sequence similarity 227, member A
TC0500003625.mm.2	-0.525553	5.43845	-2.37406	0.0340628	0.582467	-3.47277	Urad	ureidoimidazoline (2-oxo-4-hydroxy-4-carboxy-5) decarboxylase
TC0200002214.mm.2	0.197397	6.76097	2.37229	0.0341748	0.582467	-3.47502	Zfp937	zinc finger protein 937
TC0200001644.mm.2	-0.217823	3.98161	-2.37214	0.0341839	0.582467	-3.4752	Olfr1283	olfactory receptor 1283
TC1200000287.mm.2	0.173167	9.57401	2.37164	0.0342158	0.582467	-3.47583	Atxn7l1	ataxin 7-like 1
TC1900000415.mm.2	-0.240648	9.59545	-2.37146	0.0342273	0.582467	-3.47606	Vldlr	very low density lipoprotein receptor
TC1500000569.mm.2	-0.234216	5.51897	-2.37108	0.0342515	0.582467	-3.47655	Mapk15	mitogen-activated protein kinase 15
TC1200000588.mm.2	0.151146	8.84256	2.37035	0.034298	0.582467	-3.47747	Tmx1	thioredoxin-related transmembrane protein 1
TC1700002779.mm.2	-0.308931	7.95319	-2.36987	0.0343283	0.582467	-3.47808	H2-DMb2	histocompatibility 2, class II, locus Mb2
TC0200000007.mm.2	0.276097	6.54493	2.36878	0.0343977	0.582467	-3.47946	Phxr1	per-hexamer repeat gene 1
TC1600000250.mm.2	-0.161039	9.25513	-2.36873	0.0344012	0.582467	-3.47952	Ufd1	ubiquitin recognition factor in ER-associated degradation 1
TC1800000834.mm.2	-0.282462	7.00196	-2.36871	0.0344024	0.582467	-3.47955	Pstpip2	proline-serine-threonine phosphatase-interacting protein 2
TC1300001537.mm.2	0.19487	8.76916	2.36843	0.0344204	0.582467	-3.47991	Zkscan3	zinc finger with KRAB and SCAN domains 3
TC0300000376.mm.2	0.236578	9.49091	2.36822	0.0344338	0.582467	-3.48017	Foxo1	forkhead box O1
TC1800000457.mm.2	-0.202872	7.92569	-2.3681	0.034441	0.582467	-3.48032	Dcp2	decapping mRNA 2
TC1400000762.mm.2	-0.239738	5.36127	-2.36804	0.0344452	0.582467	-3.4804	Il25	interleukin 25
TC1700002686.mm.2	-0.222885	8.26609	-2.36749	0.03448	0.582467	-3.48109	Mcfd2	multiple coagulation factor deficiency 2
TC1800000322.mm.2	0.308386	5.19208	2.36719	0.0344991	0.582467	-3.48147	Psd2	pleckstrin and Sec7 domain containing 2
TC1200000089.mm.2	0.210375	7.07356	2.36705	0.0345085	0.582467	-3.48165	Smc6	structural maintenance of chromosomes 6
TC0400000718.mm.2	-0.315077	10.945	-2.36685	0.0345211	0.582467	-3.4819	Orm1	orosomucoid 1
TC1500001742.mm.2	-0.213918	6.98842	-2.36603	0.0345739	0.582679	-3.48295	Top1mt	DNA topoisomerase 1, mitochondrial
TC0100003866.mm.2	-0.51971	5.01409	-2.36569	0.0345951	0.582679	-3.48336	Serpinb2	serine (or cysteine) peptidase inhibitor, clade B, member 2
TC0700003793.mm.2	-0.276838	12.0636	-2.36486	0.0346484	0.583058	-3.48442	Dgat2	diacylglycerol O-acyltransferase 2
TC1800000434.mm.2	0.175067	8.71561	2.36427	0.0346868	0.583187	-3.48517	Rbm27	RNA binding motif protein 27
TC0800001226.mm.2	-0.181432	6.02657	-2.36327	0.0347509	0.583517	-3.48643	Carmil2	capping protein regulator and myosin 1 linker 2
TC0700001070.mm.2	0.375052	6.27509	2.36301	0.034768	0.583517	-3.48677	Fam174b	family with sequence similarity 174, member B
TC0X00001937.mm.2	0.15882	7.88111	2.36092	0.0349028	0.583862	-3.48941	Zfp182	zinc finger protein 182
TC1300000019.mm.2	-0.309801	7.06279	-2.36016	0.0349518	0.583862	-3.49037	Akr1c13	aldo-keto reductase family 1, member C13
TC1700000419.mm.2	0.271292	7.03799	2.35996	0.0349648	0.583862	-3.49062	Crebrf	CREB3 regulatory factor
TC1000000564.mm.2	0.260389	5.80146	2.35947	0.0349966	0.583862	-3.49124	Nodal	nodal
TC0X00003287.mm.2	0.233114	5.04313	2.35882	0.0350387	0.583862	-3.49206	Nhs	NHS actin remodeling regulator
TC0700002931.mm.2	0.319386	6.74836	2.35843	0.0350642	0.583862	-3.49256	Zfp976	zinc finger protein 976
TC0200000804.mm.2	0.233479	5.44521	2.35794	0.0350958	0.583862	-3.49318	Lypd6	LY6/PLAUR domain containing 6
TC0900001579.mm.2	0.30922	4.97035	2.35747	0.0351263	0.583862	-3.49377	Acvr2b	activin receptor IIB
TC0700000151.mm.2	0.229814	9.05366	2.35733	0.0351355	0.583862	-3.49395	Rps5	ribosomal protein S5
TC0300001792.mm.2	0.23113	8.01306	2.35687	0.0351653	0.583862	-3.49453	Phc3	polyhomeotic 3
TC0300002451.mm.2	0.206568	6.1408	2.35623	0.0352075	0.583862	-3.49535	BC021767	cingulin pseudogene
TC0100001262.mm.2	-0.210385	7.83973	-2.35622	0.035208	0.583862	-3.49536	Kif21b	kinesin family member 21B
TC0500000547.mm.2	-0.271624	8.43844	-2.35555	0.0352519	0.583862	-3.49621	Stim2	stromal interaction molecule 2
TC0900001354.mm.2	-0.253886	4.76263	-2.35539	0.0352623	0.583862	-3.49641	Iqcf6	IQ motif containing F6
TC0300000714.mm.2	-0.310029	6.31687	-2.35452	0.0353192	0.583862	-3.49751	Iqgap3	IQ motif containing GTPase activating protein 3
TC1400002001.mm.2	0.193123	4.46075	2.35431	0.0353328	0.583862	-3.49777	Ang2	angiogenin, ribonuclease A family, member 2
TC0100001025.mm.2	0.232744	4.35175	2.35229	0.0354649	0.583862	-3.50032	Serpinb12	serine (or cysteine) peptidase inhibitor, clade B (ovalbumin), member 12
TC0800002471.mm.2	-0.236032	8.7505	-2.35204	0.0354817	0.583862	-3.50064	Large1	LARGE xylosyl- and glucuronyltransferase 1
TC0700001264.mm.2	-0.332847	10.8349	-2.35201	0.0354833	0.583862	-3.50067	Fzd4	frizzled class receptor 4
TC0900001139.mm.2	-0.201979	4.4495	-2.35147	0.0355189	0.583862	-3.50136	Trim43c	tripartite motif-containing 43C
TC0100001889.mm.2	-0.495501	4.8839	-2.35002	0.0356147	0.583862	-3.5032	Xkr4	X-linked Kx blood group related 4
TC0X00002242.mm.2	-0.236301	9.5317	-2.35001	0.0356155	0.583862	-3.50321	Rtl8b	retrotransposon Gag like 8B
TC0900002189.mm.2	-0.439889	6.81956	-2.34967	0.0356378	0.583862	-3.50364	Cd3e	CD3 antigen, epsilon polypeptide
TC0300000205.mm.2	0.273952	7.41537	2.34945	0.0356518	0.583862	-3.50391	Gpr160	G protein-coupled receptor 160
TC0500002008.mm.2	0.162247	8.14876	2.34925	0.0356652	0.583862	-3.50417	Rsbn1l	round spermatid basic protein 1-like
TC1400002848.mm.2	-0.362245	6.7537	-2.3487	0.0357015	0.583862	-3.50486	Gm10406	predicted gene 10406
TC1200000500.mm.2	0.154757	10.0369	2.34746	0.0357835	0.583862	-3.50643	Pnn	pinin
TC1400002259.mm.2	-0.16813	9.45895	-2.34727	0.0357965	0.583862	-3.50667	Elp3	elongator acetyltransferase complex subunit 3
TC0600001998.mm.2	-0.179112	7.98645	-2.34595	0.0358839	0.583862	-3.50834	Tmem209	transmembrane protein 209
TC1700000124.mm.2	-0.368323	5.07463	-2.34578	0.0358953	0.583862	-3.50856	Slc22a2	solute carrier family 22 (organic cation transporter), member 2
TC1400002490.mm.2	0.239686	7.12995	2.34527	0.0359292	0.583862	-3.5092	Naa16	N(alpha)-acetyltransferase 16, NatA auxiliary subunit
TC0200004898.mm.2	0.306159	5.20397	2.34507	0.0359426	0.583862	-3.50946	Sox12	SRY (sex determining region Y)-box 12
TC0500000670.mm.2	0.266311	7.78467	2.34464	0.0359711	0.583862	-3.51	Atp10d	ATPase, class V, type 10D
TC1200000606.mm.2	0.248709	6.37214	2.34463	0.0359719	0.583862	-3.51001	2700049A03Rik	RIKEN cDNA 2700049A03 gene
TC0700004340.mm.2	0.359602	7.55675	2.34439	0.0359876	0.583862	-3.51031	Stx1b	syntaxin 1B
TC0500002592.mm.2	0.617998	6.26965	2.3443	0.0359939	0.583862	-3.51043	Ociad2	OCIA domain containing 2
TC1400000340.mm.2	0.165528	11.2207	2.3434	0.0360534	0.583862	-3.51156	Ncoa4	nuclear receptor coactivator 4
TC0700002213.mm.2	0.27331	5.16591	2.34311	0.0360732	0.583862	-3.51193	Olfr1349	olfactory receptor 1349
TC0800001524.mm.2	-0.183163	7.8546	-2.34251	0.0361133	0.583862	-3.51269	Def8	differentially expressed in FDCP 8
TC1900000517.mm.2	0.185101	7.7518	2.34179	0.0361609	0.583862	-3.51359	Pcgf5	polycomb group ring finger 5
TC1300001522.mm.2	-0.248695	7.48557	-2.34157	0.0361759	0.583862	-3.51387	Epdr1	ependymin related protein 1 (zebrafish)
TC0200001377.mm.2	0.18633	6.76287	2.34093	0.0362187	0.583862	-3.51468	Lrp4	low density lipoprotein receptor-related protein 4
TC1000000349.mm.2	0.215688	7.81219	2.34058	0.0362419	0.583862	-3.51512	Cdk19	cyclin-dependent kinase 19
TC1700000420.mm.2	-0.279584	6.42894	-2.34031	0.0362605	0.583862	-3.51547	Bnip1	BCL2/adenovirus E1B interacting protein 1
TC0800002382.mm.2	-0.340654	4.96421	-2.34001	0.0362801	0.583862	-3.51584	Ncan	neurocan
TC1100002948.mm.2	0.198358	4.77733	2.3395	0.0363146	0.583862	-3.51649	Zfp286	zinc finger protein 286
TC0600000193.mm.2	0.348747	5.60911	2.33916	0.0363375	0.583862	-3.51692	Ptprz1	protein tyrosine phosphatase, receptor type Z, polypeptide 1
TC0900001775.mm.2	-0.301849	4.71233	-2.33857	0.0363769	0.583862	-3.51766	Fut4	fucosyltransferase 4
TC1200001880.mm.2	0.186573	9.7051	2.33759	0.0364432	0.583862	-3.5189	Sav1	salvador family WW domain containing 1
TC0200005112.mm.2	-0.335219	7.40831	-2.33746	0.0364521	0.583862	-3.51907	Slpi	secretory leukocyte peptidase inhibitor
TC0200005112.mm.2	-0.335219	7.40831	-2.33746	0.0364521	0.583862	-3.51907	Mir7678	microRNA 7678
TC0100000811.mm.2	-0.148217	9.09411	-2.33691	0.0364893	0.583862	-3.51976	Eif4e2	eukaryotic translation initiation factor 4E member 2
TC1000001270.mm.2	0.372197	6.9283	2.3362	0.0365373	0.583862	-3.52066	Pawr	PRKC, apoptosis, WT1, regulator
TC0600002020.mm.2	0.300722	8.53932	2.33619	0.0365374	0.583862	-3.52066	Podxl	podocalyxin-like
TC0600003144.mm.2	-0.382818	4.61144	-2.33611	0.0365433	0.583862	-3.52077	Tuba3a	tubulin, alpha 3A
TC0800002508.mm.2	0.25861	5.17185	2.33387	0.0366944	0.584181	-3.52359	Pou4f2	POU domain, class 4, transcription factor 2
TC1400001440.mm.2	0.543935	4.97588	2.33318	0.0367416	0.584181	-3.52447	Fam3d	FAM3 metabolism regulating signaling molecule D
TC1800000153.mm.2	0.25898	4.05727	2.33301	0.0367533	0.584181	-3.52468	Dsg1a	desmoglein 1 alpha
TC1100002614.mm.2	-0.268757	9.97528	-2.33247	0.0367896	0.584181	-3.52536	Sgcd	sarcoglycan, delta (dystrophin-associated glycoprotein)
TC0800000288.mm.2	0.189996	7.63946	2.33221	0.0368075	0.584181	-3.52569	Kat6a	K(lysine) acetyltransferase 6A
TC1100004300.mm.2	-0.258434	8.04896	-2.33172	0.0368411	0.584181	-3.52631	Slc25a19	solute carrier family 25 (mitochondrial thiamine pyrophosphate carrier), member 19
TC0300002765.mm.2	0.334241	5.08053	2.3304	0.0369308	0.584181	-3.52797	Ntng1	netrin G1
TC0900000892.mm.2	0.24702	8.70046	2.32966	0.0369815	0.584181	-3.52891	Rora	RAR-related orphan receptor alpha
TC0900001254.mm.2	0.259833	6.34105	2.32949	0.0369928	0.584181	-3.52912	Dzip1l	DAZ interacting protein 1-like
TC1900000913.mm.2	0.193814	7.57668	2.32929	0.0370064	0.584181	-3.52937	Ssh3	slingshot protein phosphatase 3
TC1000002551.mm.2	-0.246168	7.10177	-2.32682	0.0371762	0.584181	-3.53249	Sirt6	sirtuin 6
TC0900000025.mm.2	-0.194885	6.23182	-2.32662	0.03719	0.584181	-3.53275	Kbtbd3	kelch repeat and BTB (POZ) domain containing 3
TC0300000729.mm.2	0.208946	5.3854	2.32633	0.0372098	0.584181	-3.53311	Mex3a	mex3 RNA binding family member A
TC1400001696.mm.2	-0.185709	10.6608	-2.32601	0.0372315	0.584181	-3.53351	Timm23	translocase of inner mitochondrial membrane 23
TC1700001688.mm.2	-0.182498	8.53561	-2.32571	0.0372521	0.584181	-3.53389	Decr2	2-4-dienoyl-Coenzyme A reductase 2, peroxisomal
TC1100002907.mm.2	-0.240526	8.56357	-2.32545	0.0372701	0.584181	-3.53422	Aldh3a2	aldehyde dehydrogenase family 3, subfamily A2
TC0800000592.mm.2	0.467927	9.45005	2.32531	0.0372799	0.584181	-3.5344	Gpm6a	glycoprotein m6a
TC1700001301.mm.2	0.209844	5.19755	2.32524	0.0372845	0.584181	-3.53448	Tmem247	transmembrane protein 247
TC1200001324.mm.2	-0.343793	7.65973	-2.32484	0.0373124	0.584181	-3.53499	Cdca7l	cell division cycle associated 7 like
TC1700000323.mm.2	0.145288	12.1285	2.32467	0.0373243	0.584181	-3.53521	Srrm2	serine/arginine repetitive matrix 2
TC0300002687.mm.2	0.715	6.48249	2.32443	0.0373403	0.584181	-3.5355	2010016I18Rik	RIKEN cDNA 2010016I18 gene
TC0600000376.mm.2	0.167318	9.34917	2.32366	0.0373935	0.584181	-3.53647	Ubn2	ubinuclein 2
TC0600000376.mm.2	0.167318	9.34917	2.32366	0.0373935	0.584181	-3.53647	Mir7670	microRNA 7670
TC0X00001276.mm.2	-0.491017	4.67694	-2.32303	0.0374372	0.584181	-3.53727	Cenpi	centromere protein I
TC1400001061.mm.2	0.191438	11.4863	2.32244	0.0374778	0.584181	-3.53801	Tpt1	tumor protein, translationally-controlled 1
TC0100000431.mm.2	-0.339481	4.66605	-2.32165	0.0375326	0.584181	-3.53901	Aox2	aldehyde oxidase 2
TC0500001006.mm.2	0.316653	8.52326	2.32142	0.0375488	0.584181	-3.5393	Ptpn13	protein tyrosine phosphatase, non-receptor type 13
TC1000002262.mm.2	-0.237963	7.98274	-2.32055	0.0376089	0.584181	-3.54039	Kifbp	kinesin family binding protein
TC0200004922.mm.2	-0.152743	8.75598	-2.32032	0.0376247	0.584181	-3.54068	Pdrg1	p53 and DNA damage regulated 1
TC0800000269.mm.2	-0.185058	9.24355	-2.31822	0.0377712	0.584181	-3.54333	Vps36	vacuolar protein sorting 36
TC1800000429.mm.2	-0.218148	6.60585	-2.31816	0.0377752	0.584181	-3.5434	Sh3rf2	SH3 domain containing ring finger 2
TC1500000344.mm.2	-0.16989	10.5167	-2.31802	0.0377849	0.584181	-3.54358	Emc2	ER membrane protein complex subunit 2
TC0300001647.mm.2	0.255243	5.72712	2.31731	0.0378351	0.584181	-3.54449	Snx16	sorting nexin 16
TC0700002854.mm.2	-0.154885	10.0867	-2.31727	0.0378378	0.584181	-3.54453	Nudt19	nudix (nucleoside diphosphate linked moiety X)-type motif 19
TC1700001975.mm.2	-0.202506	8.12617	-2.31695	0.0378599	0.584181	-3.54493	Gtf2h4	general transcription factor II H, polypeptide 4
TC1800001274.mm.2	-0.261582	4.85358	-2.31655	0.0378879	0.584181	-3.54544	Spink1	serine peptidase inhibitor, Kazal type 1
TC0100001244.mm.2	-0.177096	6.61722	-2.31562	0.0379531	0.584181	-3.54661	Ptpn7	protein tyrosine phosphatase, non-receptor type 7
TC1900001022.mm.2	-0.254255	5.96613	-2.31519	0.0379834	0.584181	-3.54716	Kcnk4	potassium channel, subfamily K, member 4
TC0400001738.mm.2	0.262125	6.70267	2.31456	0.0380274	0.584181	-3.54795	Tmco4	transmembrane and coiled-coil domains 4
TC0800003077.mm.2	-0.184169	7.37127	-2.31434	0.0380431	0.584181	-3.54823	Galns	galactosamine (N-acetyl)-6-sulfate sulfatase
TC1100003165.mm.2	-0.254014	5.60729	-2.31422	0.0380513	0.584181	-3.54838	Olfr1	olfactory receptor 1
TC0500000040.mm.2	-0.216589	5.02844	-2.31418	0.0380543	0.584181	-3.54843	Tex47	testis expressed 47
TC0700002413.mm.2	0.219348	4.64028	2.31391	0.0380726	0.584181	-3.54876	Crx	cone-rod homeobox
TC0100002600.mm.2	0.181638	8.56058	2.31306	0.038133	0.584634	-3.54984	Cnppd1	cyclin Pas1/PHO80 domain containing 1
TC0800002404.mm.2	-0.208614	6.7869	-2.31184	0.0382185	0.585345	-3.55137	Pik3r2	phosphoinositide-3-kinase regulatory subunit 2
TC0100000286.mm.2	0.158823	8.2718	2.31152	0.0382411	0.585345	-3.55177	Cnot11	CCR4-NOT transcription complex, subunit 11
TC0X00001336.mm.2	0.196048	6.81906	2.31072	0.0382977	0.585739	-3.55278	BC065397	cDNA sequence BC065397
TC0100000929.mm.2	-0.14305	10.1849	-2.30984	0.0383602	0.585965	-3.55389	Ppp1r7	protein phosphatase 1, regulatory subunit 7
TC0400001286.mm.2	0.487241	6.88622	2.30944	0.0383881	0.585965	-3.55439	Tmem53	transmembrane protein 53
TC1600000493.mm.2	-0.233074	7.29855	-2.30864	0.0384453	0.585965	-3.55541	Sema5b	sema domain, seven thrombospondin repeats (type 1 and type 1-like), transmembrane domain (TM) and short cytoplasmic domain, (semaphorin) 5B
TC1600000665.mm.2	0.21864	6.53561	2.30841	0.038461	0.585965	-3.55568	Cd200r2	Cd200 receptor 2
TC1300002098.mm.2	-0.154561	9.3849	-2.30789	0.0384979	0.585965	-3.55634	2210016F16Rik	RIKEN cDNA 2210016F16 gene
TC0300001486.mm.2	0.397649	7.55282	2.30723	0.0385451	0.586114	-3.55717	Syde2	synapse defective 1, Rho GTPase, homolog 2 (C. elegans)
TC0400002551.mm.2	0.152184	9.03538	2.30648	0.0385987	0.586114	-3.55812	Rnf38	ring finger protein 38
TC0300003196.mm.2	0.187633	9.66155	2.30645	0.0386004	0.586114	-3.55815	Srsf11	serine and arginine-rich splicing factor 11
TC0200004507.mm.2	-0.377769	7.41997	-2.30533	0.0386805	0.58686	-3.55957	Duoxa1	dual oxidase maturation factor 1
TC1200002354.mm.2	0.19165	4.99811	2.30379	0.0387904	0.588058	-3.5615	Degs2	delta(4)-desaturase, sphingolipid 2
TC0900003043.mm.2	0.15878	9.59255	2.3033	0.0388258	0.588123	-3.56212	Rbm5	RNA binding motif protein 5
TC1500001323.mm.2	0.214505	9.61504	2.3015	0.0389547	0.588393	-3.56439	Marchf6	membrane associated ring-CH-type finger 6
TC0800000013.mm.2	-0.182426	7.29052	-2.30084	0.0390021	0.588393	-3.56522	Camsap3	calmodulin regulated spectrin-associated protein family, member 3
TC0900003306.mm.2	-0.192397	6.52511	-2.30073	0.0390102	0.588393	-3.56536	Slc6a20b	solute carrier family 6 (neurotransmitter transporter), member 20B
TC0200000821.mm.2	0.197935	7.63788	2.30071	0.0390115	0.588393	-3.56538	Rif1	replication timing regulatory factor 1
TC1600000534.mm.2	-0.806863	5.97053	-2.30048	0.0390278	0.588393	-3.56567	Hgd	homogentisate 1, 2-dioxygenase
TC1400000109.mm.2	0.168981	8.16253	2.30032	0.0390397	0.588393	-3.56588	Atxn7	ataxin 7
TC1700000997.mm.2	-0.192019	6.4303	-2.30002	0.0390607	0.588393	-3.56624	Chaf1a	chromatin assembly factor 1, subunit A (p150)
TC1000002493.mm.2	-0.523783	8.87325	-2.29921	0.0391191	0.588647	-3.56726	Gamt	guanidinoacetate methyltransferase
TC0600003231.mm.2	-0.351451	4.71094	-2.29893	0.0391397	0.588647	-3.56762	Klrk1	killer cell lectin-like receptor subfamily K, member 1
TC0600003540.mm.2	0.159544	7.42548	2.29817	0.0391946	0.588662	-3.56858	Hoxa2	homeobox A2
TC0200005184.mm.2	0.373513	8.79302	2.29782	0.0392195	0.588662	-3.56901	Ptgis	prostaglandin I2 (prostacyclin) synthase
TC0700001655.mm.2	-0.190367	6.32132	-2.2972	0.0392648	0.588662	-3.5698	Rassf10	Ras association (RalGDS/AF-6) domain family (N-terminal) member 10
TC1000001543.mm.2	0.192679	6.43865	2.29605	0.0393482	0.589047	-3.57124	Avil	advillin
TC0900001269.mm.2	0.201551	7.88435	2.29574	0.03937	0.589047	-3.57162	Msl2	MSL complex subunit 2
TC0100000125.mm.2	-0.214417	4.70287	-2.29509	0.0394178	0.589047	-3.57245	Mir206	microRNA 206
TC0100000125.mm.2	-0.214417	4.70287	-2.29509	0.0394178	0.589047	-3.57245	Mir133b	microRNA 133b
TC0X00002061.mm.2	-0.16716	8.78497	-2.29495	0.0394278	0.589047	-3.57262	Ndufa1	NADH:ubiquinone oxidoreductase subunit A1
TC0300001306.mm.2	-0.332979	12.1671	-2.2947	0.0394458	0.589047	-3.57294	Elovl6	ELOVL family member 6, elongation of long chain fatty acids (yeast)
TC1700002368.mm.2	0.148198	8.57951	2.29314	0.0395595	0.589989	-3.5749	Efna5	ephrin A5
TC0300001107.mm.2	0.163207	8.38841	2.29277	0.0395862	0.589989	-3.57536	Lrif1	ligand dependent nuclear receptor interacting factor 1
TC1700001787.mm.2	-0.22695	5.89156	-2.29255	0.0396022	0.589989	-3.57564	Tmem217	transmembrane protein 217
TC1200001023.mm.2	-0.577972	4.68103	-2.2917	0.0396647	0.590456	-3.57671	Unc79	unc-79 homolog
TC1000001609.mm.2	0.195422	9.94304	2.29017	0.0397766	0.59157	-3.57863	Smarcc2	SWI/SNF related, matrix associated, actin dependent regulator of chromatin, subfamily c, member 2
TC0700002222.mm.2	0.240745	5.5764	2.28971	0.03981	0.59157	-3.57921	Zfp773	zinc finger protein 773
TC1700002020.mm.2	-0.263215	4.04523	-2.28916	0.0398505	0.59157	-3.5799	H2-M10.1	histocompatibility 2, M region locus 10.1
TC1000002729.mm.2	-0.172504	11.5433	-2.28865	0.0398879	0.59157	-3.58054	Nudt4	nudix (nucleoside diphosphate linked moiety X)-type motif 4
TC1600000511.mm.2	-0.181181	5.15768	-2.28855	0.0398955	0.59157	-3.58067	Csta2	cystatin A family member 2
TC0X00000830.mm.2	-0.385101	3.99153	-2.28711	0.0400013	0.591629	-3.58248	Fthl17a	ferritin, heavy polypeptide-like 17, member A
TC0800000333.mm.2	-0.222854	5.24663	-2.28701	0.0400086	0.591629	-3.5826	Kcnu1	potassium channel, subfamily U, member 1
TC1600001029.mm.2	-0.283812	5.67558	-2.28656	0.0400419	0.591629	-3.58317	Clic6	chloride intracellular channel 6
TC0700002486.mm.2	-0.172603	8.46039	-2.28599	0.040084	0.591629	-3.58389	Bloc1s3	biogenesis of lysosomal organelles complex-1, subunit 3
TC0400003765.mm.2	-0.219152	7.10453	-2.28557	0.0401148	0.591629	-3.58441	Rcan3	regulator of calcineurin 3
TC0400003765.mm.2	-0.219152	7.10453	-2.28557	0.0401148	0.591629	-3.58441	Mir700	microRNA 700
TC0300001999.mm.2	0.222481	8.11313	2.28553	0.0401178	0.591629	-3.58446	Nbea	neurobeachin
TC0600001768.mm.2	0.431736	8.14787	2.28488	0.0401658	0.591876	-3.58528	Etfbkmt	electron transfer flavoprotein beta subunit lysine methyltransferase
TC1100000951.mm.2	-0.210821	7.98748	-2.28368	0.0402542	0.592144	-3.58678	Med11	mediator complex subunit 11
TC1900000971.mm.2	0.180544	7.26017	2.28357	0.0402626	0.592144	-3.58692	Snx32	sorting nexin 32
TC1000002396.mm.2	-0.270029	6.06657	-2.28243	0.0403475	0.592144	-3.58835	Slc5a4b	solute carrier family 5 (neutral amino acid transporters, system A), member 4b
TC0200001976.mm.2	0.313214	5.54977	2.28212	0.04037	0.592144	-3.58873	Ebf4	early B cell factor 4
TC1200001055.mm.2	0.241504	4.65029	2.28211	0.0403707	0.592144	-3.58875	Tcl1b1	T cell leukemia/lymphoma 1B, 1
TC1000000198.mm.2	-0.213061	4.30472	-2.28204	0.0403763	0.592144	-3.58884	Taar5	trace amine-associated receptor 5
TC0600003145.mm.2	-0.165071	9.5387	-2.28143	0.0404217	0.592144	-3.58961	Ltbr	lymphotoxin B receptor
TC0600000711.mm.2	0.213859	9.33791	2.28116	0.0404418	0.592144	-3.58995	Abcg2	ATP binding cassette subfamily G member 2 (Junior blood group)
TC1700000428.mm.2	0.211688	7.29376	2.28079	0.0404694	0.592144	-3.59041	Syngap1	synaptic Ras GTPase activating protein 1 homolog (rat)
TC1700001905.mm.2	-0.270115	10.9938	-2.2801	0.0405203	0.592144	-3.59127	H2-Aa	histocompatibility 2, class II antigen A, alpha
TC0400002437.mm.2	-0.203514	9.79918	-2.28001	0.0405275	0.592144	-3.59139	Ndufb6	NADH:ubiquinone oxidoreductase subunit B6
TC1900000972.mm.2	0.313257	6.21933	2.27835	0.0406515	0.59275	-3.59347	Nscme3l	NSE3 homolog, SMC5-SMC6 complex component like
TC1200002526.mm.2	-0.267525	5.20422	-2.27741	0.0407215	0.59275	-3.59465	Serpina3h	serine (or cysteine) peptidase inhibitor, clade A, member 3H
TC0200000240.mm.2	-0.216092	12.1859	-2.27669	0.0407753	0.59275	-3.59555	Vim	vimentin
TC0900000750.mm.2	0.185357	8.15105	2.27537	0.0408747	0.59275	-3.59721	Parp6	poly (ADP-ribose) polymerase family, member 6
TC0800001586.mm.2	0.209008	8.80977	2.27532	0.0408787	0.59275	-3.59728	Pard3	par-3 family cell polarity regulator
TC0400003760.mm.2	0.142062	10.2121	2.27452	0.040939	0.59275	-3.59828	Srrm1	serine/arginine repetitive matrix 1
TC0500000656.mm.2	-0.144459	6.87577	-2.27401	0.0409768	0.59275	-3.59891	Gm5108	predicted gene 5108
TC0100001615.mm.2	-0.302769	6.85678	-2.27331	0.0410297	0.59275	-3.59979	Slamf9	SLAM family member 9
TC0700002612.mm.2	-0.234832	4.57951	-2.27294	0.0410574	0.59275	-3.60025	Lypd4	Ly6/Plaur domain containing 4
TC1000001743.mm.2	-0.302313	5.8043	-2.27285	0.0410648	0.59275	-3.60037	Adgb	androglobin
TC0700001716.mm.2	0.351264	7.01981	2.27279	0.0410692	0.59275	-3.60045	Rexo5	RNA exonuclease 5
TC0300002554.mm.2	-0.261303	5.5823	-2.27245	0.0410948	0.59275	-3.60087	Hsd3b5	hydroxy-delta-5-steroid dehydrogenase, 3 beta- and steroid delta-isomerase 5
TC1400001922.mm.2	-0.207011	9.21412	-2.27224	0.0411107	0.59275	-3.60114	Gmfb	glia maturation factor, beta
TC1600000356.mm.2	0.36272	6.73804	2.27221	0.041113	0.59275	-3.60117	Morf4l1-ps1	mortality factor 4 like 1, pseudogene 1
TC0300002279.mm.2	-0.241286	8.30487	-2.27184	0.0411406	0.59275	-3.60163	Kirrel	kirre like nephrin family adhesion molecule 1
TC0100001452.mm.2	-0.198209	9.3508	-2.27127	0.0411838	0.59275	-3.60235	Mrps14	mitochondrial ribosomal protein S14
TC0400002980.mm.2	-0.317311	11.2901	-2.27125	0.0411852	0.59275	-3.60237	Plin2	perilipin 2
TC0100001172.mm.2	1.85511	5.79055	2.27098	0.0412058	0.59275	-3.60271	Ctse	cathepsin E
TC0700004642.mm.2	0.162382	7.56449	2.27007	0.0412746	0.59275	-3.60385	Samd4b	sterile alpha motif domain containing 4B
TC0900001455.mm.2	0.195899	7.17472	2.2697	0.0413027	0.59275	-3.60431	Cspg5	chondroitin sulfate proteoglycan 5
TC0900000184.mm.2	-0.156404	7.43531	-2.26907	0.0413507	0.59275	-3.60511	Icam1	intercellular adhesion molecule 1
TC0800002368.mm.2	0.180319	7.627	2.26872	0.0413777	0.59275	-3.60555	Zfp868	zinc finger protein 868
TC0800000088.mm.2	-0.310599	9.30972	-2.26703	0.041506	0.59275	-3.60766	Col4a2	collagen, type IV, alpha 2
TC0800002935.mm.2	-0.136148	7.19432	-2.26614	0.0415739	0.59275	-3.60878	Ddx19b	DEAD box helicase 19b
TC1400000318.mm.2	0.14845	7.13098	2.26553	0.0416211	0.59275	-3.60955	Nek4	NIMA (never in mitosis gene a)-related expressed kinase 4
TC1000002200.mm.2	0.297425	3.98316	2.26496	0.0416641	0.59275	-3.61026	Gm4981	predicted gene 4981
TC0200002457.mm.2	0.232614	5.73442	2.26326	0.0417946	0.59275	-3.61239	Lpin3	lipin 3
TC1800000091.mm.2	0.186538	8.39272	2.26307	0.041809	0.59275	-3.61262	Gata6	GATA binding protein 6
TC0800001862.mm.2	0.202699	5.55965	2.26248	0.0418545	0.59275	-3.61336	Nek3	NIMA (never in mitosis gene a)-related expressed kinase 3
TC0200001674.mm.2	-0.141906	9.68243	-2.26198	0.0418932	0.59275	-3.61399	Emc7	ER membrane protein complex subunit 7
TC0400003581.mm.2	-0.212313	7.17325	-2.26143	0.0419355	0.59275	-3.61468	Azin2	antizyme inhibitor 2
TC0300000266.mm.2	0.245705	6.45641	2.26096	0.0419717	0.59275	-3.61527	Zfp267	zinc finger protein 267
TC0200001357.mm.2	0.220589	5.99045	2.2608	0.0419842	0.59275	-3.61547	C1qtnf4	C1q and tumor necrosis factor related protein 4
TC1900000373.mm.2	0.304967	9.61663	2.26066	0.0419945	0.59275	-3.61564	Klf9	Kruppel-like factor 9
TC1500001123.mm.2	0.156924	7.48152	2.26015	0.042034	0.59275	-3.61628	Hoxc4	homeobox C4
TC1300002201.mm.2	0.184041	9.13279	2.2598	0.0420613	0.59275	-3.61672	Prxl2c	peroxiredoxin like 2C
TC0600003490.mm.2	0.252247	5.89119	2.25909	0.0421163	0.59275	-3.61762	Adck2	aarF domain containing kinase 2
TC1500001073.mm.2	0.650877	8.48865	2.25886	0.0421341	0.59275	-3.6179	Krt7	keratin 7
TC0200003884.mm.2	-0.189302	8.03846	-2.25865	0.0421499	0.59275	-3.61816	Rtn4rl2	reticulon 4 receptor-like 2
TC1100001158.mm.2	-0.351694	9.03856	-2.25767	0.0422263	0.59275	-3.61939	Unc119	unc-119 lipid binding chaperone
TC0500001342.mm.2	-0.158849	8.2611	-2.25739	0.0422475	0.59275	-3.61974	Ddx54	DEAD box helicase 54
TC0500001421.mm.2	-0.22457	4.53737	-2.25719	0.0422635	0.59275	-3.61999	Lrrc43	leucine rich repeat containing 43
TC0X00000660.mm.2	-0.381273	7.74216	-2.25709	0.0422707	0.59275	-3.62011	Prrg3	proline rich Gla (G-carboxyglutamic acid) 3 (transmembrane)
TC1000000604.mm.2	-0.204996	5.94311	-2.257	0.0422783	0.59275	-3.62023	Dnajc12	DnaJ heat shock protein family (Hsp40) member C12
TC0400001430.mm.2	-0.272127	6.4673	-2.25628	0.0423338	0.59275	-3.62113	Yrdc	yrdC domain containing (E.coli)
TC0900003332.mm.2	0.186216	7.63124	2.25608	0.0423494	0.59275	-3.62138	Mthfs	5, 10-methenyltetrahydrofolate synthetase
TC0100002411.mm.2	-0.184568	7.80331	-2.2551	0.0424255	0.59275	-3.6226	Wdr12	WD repeat domain 12
TC1100002680.mm.2	-0.200298	6.43223	-2.25503	0.0424314	0.59275	-3.6227	Zfp879	zinc finger protein 879
TC1400001432.mm.2	-0.70887	5.3871	-2.25453	0.0424698	0.59275	-3.62331	Dnase1l3	deoxyribonuclease 1-like 3
TC1100004228.mm.2	-0.241083	8.71127	-2.25446	0.0424752	0.59275	-3.6234	Dcxr	dicarbonyl L-xylulose reductase
TC0600000458.mm.2	-0.162651	4.51371	-2.25345	0.0425546	0.59275	-3.62467	Clcn1	chloride channel, voltage-sensitive 1
TC0800002702.mm.2	0.345499	10.785	2.25331	0.0425655	0.59275	-3.62485	Ces1d	carboxylesterase 1D
TC1400002060.mm.2	0.219307	5.22353	2.25299	0.0425904	0.59275	-3.62525	4931414P19Rik	RIKEN cDNA 4931414P19 gene
TC1800000672.mm.2	-0.303916	8.05097	-2.25211	0.0426592	0.59275	-3.62635	Malt1	MALT1 paracaspase
TC0600000584.mm.2	-0.285028	6.00788	-2.25149	0.042708	0.59275	-3.62713	Ccdc126	coiled-coil domain containing 126
TC0X00000110.mm.2	0.298865	4.29308	2.25126	0.0427257	0.59275	-3.62741	Xk	X-linked Kx blood group
TC1400002790.mm.2	-0.297349	7.39029	-2.25124	0.0427272	0.59275	-3.62743	2610042L04Rik	RIKEN cDNA 2610042L04 gene
TC0900001784.mm.2	0.17899	7.47307	2.25088	0.0427556	0.59275	-3.62789	Med17	mediator complex subunit 17
TC1400001664.mm.2	-0.13867	10.1189	-2.2507	0.0427697	0.59275	-3.62811	Spcs1	signal peptidase complex subunit 1 homolog (S. cerevisiae)
TC0800003161.mm.2	-0.975208	7.95789	-2.25004	0.0428218	0.59275	-3.62894	Acta1	actin, alpha 1, skeletal muscle
TC1100002058.mm.2	-0.307833	4.04032	-2.24971	0.042847	0.59275	-3.62934	Tex19.1	testis expressed gene 19.1
TC1600002062.mm.2	0.220581	5.16559	2.24891	0.0429105	0.59275	-3.63035	4932438H23Rik	RIKEN cDNA 4932438H23 gene
TC1500002285.mm.2	0.264493	9.73535	2.24809	0.042975	0.59275	-3.63138	Csad	cysteine sulfinic acid decarboxylase
TC1700002030.mm.2	0.414087	6.08457	2.24809	0.0429753	0.59275	-3.63138	H2-M9	histocompatibility 2, M region locus 9
TC0100000912.mm.2	0.15706	5.90994	2.24804	0.0429786	0.59275	-3.63143	Olfr12	olfactory receptor 12
TC1400002793.mm.2	-0.295132	7.8611	-2.24804	0.0429788	0.59275	-3.63144	Gm3264	predicted gene 3264
TC0900000173.mm.2	0.159338	7.59339	2.24799	0.0429828	0.59275	-3.6315	Zfp846	zinc finger protein 846
TC1900000442.mm.2	-0.217341	6.10867	-2.24795	0.0429856	0.59275	-3.63154	Pdcd1lg2	programmed cell death 1 ligand 2
TC0400001307.mm.2	-0.18669	10.0525	-2.24702	0.0430594	0.59275	-3.63271	Elovl1	elongation of very long chain fatty acids (FEN1/Elo2, SUR4/Elo3, yeast)-like 1
TC1600000249.mm.2	-0.409891	9.12092	-2.24615	0.0431284	0.59275	-3.6338	Cldn5	claudin 5
TC0600001974.mm.2	-0.217839	5.43644	-2.246	0.0431398	0.59275	-3.63399	Impdh1	inosine monophosphate dehydrogenase 1
TC0600001833.mm.2	-0.260696	4.55844	-2.24597	0.0431421	0.59275	-3.63402	Dlx6os2	distal-less homeobox 6, opposite strand 2
TC0X00000693.mm.2	-0.185597	5.62614	-2.24591	0.0431473	0.59275	-3.6341	Plxnb3	plexin B3
TC0500000814.mm.2	0.218341	7.17111	2.24527	0.0431979	0.59275	-3.6349	Rufy3	RUN and FYVE domain containing 3
TC1000002491.mm.2	-0.179451	8.49689	-2.24488	0.0432286	0.59275	-3.63539	Cbarp	calcium channel, voltage-dependent, beta subunit associated regulatory protein
TC0200003666.mm.2	0.205478	4.35728	2.24457	0.0432531	0.59275	-3.63577	Scn3a	sodium channel, voltage-gated, type III, alpha
TC0500002328.mm.2	0.187747	9.35896	2.24453	0.0432562	0.59275	-3.63582	Ldb2	LIM domain binding 2
TC1000002516.mm.2	-0.183093	5.76479	-2.24432	0.0432734	0.59275	-3.63609	Lingo3	leucine rich repeat and Ig domain containing 3
TC0700001709.mm.2	0.535787	7.20275	2.24412	0.0432887	0.59275	-3.63633	Acsm5	acyl-CoA synthetase medium-chain family member 5
TC0600003267.mm.2	0.288224	6.72463	2.24378	0.043316	0.59275	-3.63676	Styk1	serine/threonine/tyrosine kinase 1
TC0X00001502.mm.2	0.277354	10.0312	2.24158	0.0434909	0.59275	-3.63951	Pfkfb1	6-phosphofructo-2-kinase/fructose-2,6-biphosphatase 1
TC0700001574.mm.2	-0.257927	5.53265	-2.24151	0.0434965	0.59275	-3.6396	Rbmxl2	RNA binding motif protein, X-linked-like 2
TC0300002357.mm.2	0.264158	8.27544	2.24142	0.0435038	0.59275	-3.63971	Il6ra	interleukin 6 receptor, alpha
TC0200004201.mm.2	-0.177065	6.62143	-2.24126	0.0435162	0.59275	-3.63991	Rag1	recombination activating 1
TC0200004201.mm.2	-0.177065	6.62143	-2.24126	0.0435162	0.59275	-3.63991	Iftap	intraflagellar transport associated protein
TC0300002306.mm.2	-0.597842	7.58873	-2.24032	0.0435919	0.59275	-3.64109	Tmem79	transmembrane protein 79
TC1200001863.mm.2	0.163773	8.5654	2.23968	0.0436425	0.59275	-3.64188	Nemf	nuclear export mediator factor
TC0200001552.mm.2	-0.237947	11.3771	-2.23905	0.0436927	0.59275	-3.64267	Cd59a	CD59a antigen
TC0900002468.mm.2	0.176778	8.20185	2.23892	0.0437035	0.59275	-3.64283	Pias1	protein inhibitor of activated STAT 1
TC0500003573.mm.2	-0.178666	7.82189	-2.23891	0.0437045	0.59275	-3.64285	Tecpr1	tectonin beta-propeller repeat containing 1
TC0600001370.mm.2	-0.360436	9.3145	-2.23889	0.0437059	0.59275	-3.64287	Slc6a13	solute carrier family 6 (neurotransmitter transporter, GABA), member 13
TC0500002480.mm.2	-0.251271	6.24404	-2.23884	0.0437098	0.59275	-3.64293	Tlr1	toll-like receptor 1
TC0500001147.mm.2	-0.188494	6.19836	-2.23776	0.0437962	0.59275	-3.64428	Ddx51	DEAD box helicase 51
TC0300002583.mm.2	0.262754	8.8765	2.23768	0.0438029	0.59275	-3.64438	Man1a2	mannosidase, alpha, class 1A, member 2
TC0900002921.mm.2	0.208739	8.46132	2.23768	0.0438032	0.59275	-3.64439	Mras	muscle and microspikes RAS
TC0X00001671.mm.2	-0.204081	5.51928	-2.23671	0.043881	0.59275	-3.6456	Asb9	ankyrin repeat and SOCS box-containing 9
TC0200001849.mm.2	-0.29127	8.48347	-2.23588	0.0439475	0.59275	-3.64663	Slc28a2	solute carrier family 28 (sodium-coupled nucleoside transporter), member 2
TC1900000201.mm.2	0.157876	7.53017	2.23583	0.0439519	0.59275	-3.6467	Cpsf7	cleavage and polyadenylation specific factor 7
TC1700001869.mm.2	0.250717	5.86	2.2358	0.0439543	0.59275	-3.64673	Zfp81	zinc finger protein 81
TC1900001347.mm.2	0.16511	8.33455	2.23533	0.0439919	0.59275	-3.64732	9930021J03Rik	RIKEN cDNA 9930021J03 gene
TC1800000450.mm.2	-0.234927	4.4202	-2.23517	0.0440046	0.59275	-3.64751	Spink6	serine peptidase inhibitor, Kazal type 6
TC1200001692.mm.2	0.29443	9.05639	2.23426	0.0440786	0.59275	-3.64866	Nova1	NOVA alternative splicing regulator 1
TC0600002656.mm.2	-0.313747	6.11333	-2.23415	0.0440872	0.59275	-3.64879	Arhgap25	Rho GTPase activating protein 25
TC1500001102.mm.2	0.13303	11.2603	2.23343	0.0441456	0.59275	-3.64969	Pcbp2	poly(rC) binding protein 2
TC0400001841.mm.2	-0.239101	5.24397	-2.23319	0.0441649	0.59275	-3.64999	Pramel4	PRAME like 4
TC0900000982.mm.2	0.176502	7.47346	2.23248	0.0442219	0.59275	-3.65087	Pygo1	pygopus 1
TC1100000502.mm.2	-0.246749	6.12892	-2.23217	0.044247	0.59275	-3.65126	Olfr1393	olfactory receptor 1393
TC1600000009.mm.2	0.200652	7.09422	2.23202	0.0442593	0.59275	-3.65145	Zfp263	zinc finger protein 263
TC0X00000516.mm.2	-0.200149	5.87625	-2.23195	0.0442651	0.59275	-3.65153	Smim10l2a	small integral membrane protein 10 like 2A
TC0300001850.mm.2	-0.160679	11.7142	-2.23187	0.0442715	0.59275	-3.65163	Anxa5	annexin A5
TC0200000480.mm.2	-0.423469	8.70146	-2.23173	0.0442831	0.59275	-3.65181	Olfm1	olfactomedin 1
TC0200002237.mm.2	0.222267	6.08936	2.23146	0.044305	0.59275	-3.65215	Gm14147	predicted gene 14147
TC0600000202.mm.2	-0.206724	4.33221	-2.23083	0.0443558	0.59275	-3.65293	Lmod2	leiomodin 2 (cardiac)
TC0500001328.mm.2	-0.483131	6.14563	-2.23033	0.0443964	0.59275	-3.65355	Tbx5	T-box 5
TC1100000009.mm.2	0.424474	7.7041	2.22952	0.0444622	0.59275	-3.65456	Pik3ip1	phosphoinositide-3-kinase interacting protein 1
TC0100000135.mm.2	-0.236638	11.3561	-2.22816	0.0445732	0.59275	-3.65626	Gsta3	glutathione S-transferase, alpha 3
TC0700000469.mm.2	0.187031	8.49413	2.22734	0.0446406	0.59275	-3.65729	Zfp60	zinc finger protein 60
TC0700004141.mm.2	-0.239713	5.49534	-2.22713	0.0446578	0.59275	-3.65755	Cyp2r1	cytochrome P450, family 2, subfamily r, polypeptide 1
TC0600001064.mm.2	0.296279	4.28356	2.22673	0.0446898	0.59275	-3.65804	Vmn1r52	vomeronasal 1 receptor 52
TC1500001825.mm.2	-0.264536	4.61068	-2.22617	0.0447358	0.59275	-3.65874	Cacng2	calcium channel, voltage-dependent, gamma subunit 2
TC0700000861.mm.2	0.623932	10.8292	2.22614	0.0447382	0.59275	-3.65878	Dbp	D site albumin promoter binding protein
TC1900000866.mm.2	-0.311197	9.4389	-2.22569	0.0447756	0.59275	-3.65935	Grk5	G protein-coupled receptor kinase 5
TC0700001345.mm.2	-0.209005	9.09125	-2.22505	0.0448279	0.59275	-3.66014	Gab2	growth factor receptor bound protein 2-associated protein 2
TC1500001798.mm.2	-0.345908	6.98103	-2.22483	0.0448455	0.59275	-3.66041	Mb	myoglobin
TC1400000913.mm.2	-0.344137	5.79674	-2.22406	0.0449089	0.59275	-3.66137	Rp1l1	retinitis pigmentosa 1 homolog like 1
TC1100004272.mm.2	-0.26795	9.13229	-2.2236	0.0449469	0.59275	-3.66195	Septin4	septin 4
TC1000001333.mm.2	0.730353	4.48799	2.2232	0.0449799	0.59275	-3.66245	Tspan8	tetraspanin 8
TC0100001201.mm.2	-0.252542	7.04457	-2.22304	0.0449934	0.59275	-3.66265	Pik3c2b	phosphatidylinositol-4-phosphate 3-kinase catalytic subunit type 2 beta
TC0600002163.mm.2	0.24839	4.55528	2.22295	0.0450005	0.59275	-3.66276	Olfr459	olfactory receptor 459
TC0900001200.mm.2	-0.355368	8.87672	-2.2227	0.0450214	0.59275	-3.66308	Pcolce2	procollagen C-endopeptidase enhancer 2
TC0600000272.mm.2	-0.243858	4.08997	-2.22242	0.0450444	0.59275	-3.66343	Cpa5	carboxypeptidase A5
TC0500000195.mm.2	0.140432	10.5039	2.2214	0.0451279	0.59275	-3.66469	Kmt2e	lysine (K)-specific methyltransferase 2E
TC1100003265.mm.2	0.162516	7.90334	2.22093	0.0451666	0.59275	-3.66527	Ankrd13b	ankyrin repeat domain 13b
TC1700000092.mm.2	0.234869	6.49458	2.22085	0.0451739	0.59275	-3.66538	Pde10a	phosphodiesterase 10A
TC1100003796.mm.2	-0.28591	5.08997	-2.22031	0.0452182	0.59275	-3.66605	Ccr10	chemokine (C-C motif) receptor 10
TC0900000204.mm.2	-0.443139	7.63299	-2.2203	0.0452187	0.59275	-3.66606	Ldlr	low density lipoprotein receptor
TC1300001252.mm.2	0.163623	7.66661	2.22023	0.0452246	0.59275	-3.66615	Mier3	MIER family member 3
TC0200003830.mm.2	0.220629	8.72681	2.22019	0.0452286	0.59275	-3.66621	Pde1a	phosphodiesterase 1A, calmodulin-dependent
TC1100001288.mm.2	0.213732	5.10192	2.21912	0.0453169	0.59275	-3.66753	1700125H20Rik	RIKEN cDNA 1700125H20 gene
TC1100004288.mm.2	0.157526	7.93977	2.21903	0.0453243	0.59275	-3.66765	Urgcp	upregulator of cell proliferation
TC0200001448.mm.2	-0.320993	10.4854	-2.21855	0.0453644	0.59275	-3.66825	Trp53i11	transformation related protein 53 inducible protein 11
TC0800001509.mm.2	-0.246548	7.36664	-2.21783	0.0454241	0.59275	-3.66914	Cpne7	copine VII
TC0800001509.mm.2	-0.246548	7.36664	-2.21783	0.0454241	0.59275	-3.66914	Mir7080	microRNA 7080
TC0400000982.mm.2	0.296364	6.66839	2.21745	0.0454554	0.59275	-3.66961	Patj	PATJ, crumbs cell polarity complex component
TC0400001039.mm.2	0.535269	6.60441	2.21709	0.0454855	0.59275	-3.67006	Lepr	leptin receptor
TC0200001576.mm.2	0.508454	7.64417	2.21678	0.0455112	0.59275	-3.67045	Wt1	Wilms tumor 1 homolog
TC1600000089.mm.2	-0.42599	8.3448	-2.21664	0.0455232	0.59275	-3.67063	Abat	4-aminobutyrate aminotransferase
TC1400001288.mm.2	0.321315	6.80751	2.2166	0.0455262	0.59275	-3.67067	Cldn10	claudin 10
TC0700003056.mm.2	-0.28273	4.02626	-2.21523	0.04564	0.59275	-3.67237	Mrgpra1	MAS-related GPR, member A1
TC0800001622.mm.2	-0.265481	6.16838	-2.21441	0.0457085	0.59275	-3.67339	Cd209e	CD209e antigen
TC0200001368.mm.2	-0.253787	11.0209	-2.21326	0.0458052	0.59275	-3.67483	Spi1	spleen focus forming virus (SFFV) proviral integration oncogene
TC1500000688.mm.2	0.186241	9.02732	2.21306	0.0458214	0.59275	-3.67507	Apobec3	apolipoprotein B mRNA editing enzyme, catalytic polypeptide 3
TC0500000050.mm.2	0.24289	9.65044	2.21303	0.0458239	0.59275	-3.67511	Abcb1a	ATP-binding cassette, sub-family B (MDR/TAP), member 1A
TC0400002849.mm.2	-0.283165	9.3852	-2.21293	0.0458327	0.59275	-3.67524	Megf9	multiple EGF-like-domains 9
TC1900000711.mm.2	-0.262504	8.82697	-2.21251	0.0458682	0.59275	-3.67577	Cnnm2	cyclin M2
TC1400001655.mm.2	0.290054	4.66665	2.21215	0.045898	0.59275	-3.67621	Il17rb	interleukin 17 receptor B
TC1600000772.mm.2	-0.13278	8.71897	-2.21116	0.0459811	0.59275	-3.67744	Riox2	ribosomal oxygenase 2
TC0300000787.mm.2	-0.175075	8.01446	-2.21103	0.045992	0.59275	-3.67761	Dennd4b	DENN/MADD domain containing 4B
TC0900002988.mm.2	-0.202997	7.40603	-2.21103	0.0459924	0.59275	-3.67761	Nudt16	nudix (nucleoside diphosphate linked moiety X)-type motif 16
TC0400002460.mm.2	-0.225147	9.41462	-2.2109	0.0460029	0.59275	-3.67777	Ubap2	ubiquitin-associated protein 2
TC1900001019.mm.2	-0.201404	10.5702	-2.20998	0.0460803	0.59275	-3.67891	Prdx5	peroxiredoxin 5
TC1100002504.mm.2	-0.202383	6.21444	-2.20938	0.0461311	0.59275	-3.67966	Spdl1	spindle apparatus coiled-coil protein 1
TC0200004107.mm.2	-0.162669	8.18579	-2.20881	0.0461787	0.59275	-3.68037	Slc39a13	solute carrier family 39 (metal ion transporter), member 13
TC1500001723.mm.2	-0.177835	5.02544	-2.2088	0.0461801	0.59275	-3.68039	Cyp11b1	cytochrome P450, family 11, subfamily b, polypeptide 1
TC0100001124.mm.2	0.132651	8.86391	2.20873	0.0461853	0.59275	-3.68046	Ccnt2	cyclin T2
TC1900001772.mm.2	-0.177878	7.19321	-2.20796	0.0462503	0.59275	-3.68142	Spata6l	spermatogenesis associated 6 like
TC1700000651.mm.2	0.259209	4.62392	2.20786	0.0462589	0.59275	-3.68155	Slc44a4	solute carrier family 44, member 4
TC1700002145.mm.2	0.163123	6.73741	2.20775	0.0462682	0.59275	-3.68168	Cdc5l	cell division cycle 5-like (S. pombe)
TC1500000670.mm.2	0.203123	7.67677	2.20755	0.046285	0.59275	-3.68193	Pick1	protein interacting with C kinase 1
TC1700001141.mm.2	-0.329004	5.01766	-2.20701	0.0463313	0.59275	-3.68261	Togaram2	TOG array regulator of axonemal microtubules 2
TC0300002522.mm.2	0.361082	8.70581	2.20605	0.046412	0.59275	-3.6838	Polr3gl	polymerase (RNA) III (DNA directed) polypeptide G like
TC0900000590.mm.2	0.243759	5.9624	2.20591	0.0464243	0.59275	-3.68398	Zw10	zw10 kinetochore protein
TC1000000192.mm.2	0.385857	7.91753	2.20529	0.0464767	0.59275	-3.68475	Vnn3	vanin 3
TC0700000041.mm.2	0.215954	8.42555	2.20477	0.0465207	0.59275	-3.68539	Kmt5c	lysine methyltransferase 5C
TC0600001622.mm.2	0.152279	9.21608	2.20371	0.0466108	0.59275	-3.68671	Atf7ip	activating transcription factor 7 interacting protein
TC0800002113.mm.2	0.16112	9.75801	2.20323	0.0466524	0.59275	-3.68731	Mtus1	mitochondrial tumor suppressor 1
TC0600001687.mm.2	-0.290676	4.61337	-2.20311	0.0466621	0.59275	-3.68746	5330439B14Rik	RIKEN cDNA 5330439B14 gene
TC1500002142.mm.2	0.151248	10.3077	2.20249	0.0467151	0.59275	-3.68823	Slc38a2	solute carrier family 38, member 2
TC0200005518.mm.2	0.14718	8.86545	2.20211	0.0467476	0.59275	-3.6887	Zfp512b	zinc finger protein 512B
TC1500000695.mm.2	0.487933	4.71095	2.20097	0.0468452	0.59275	-3.69012	Mgat3	mannoside acetylglucosaminyltransferase 3
TC1900000536.mm.2	-0.162962	8.31507	-2.20088	0.0468521	0.59275	-3.69022	Exoc6	exocyst complex component 6
TC1900000890.mm.2	-0.190453	7.36394	-2.20017	0.0469134	0.59275	-3.69111	Aldh3b1	aldehyde dehydrogenase 3 family, member B1
TC0700004569.mm.2	-0.301149	5.36908	-2.20015	0.0469148	0.59275	-3.69113	Mir675	microRNA 675
TC0700004569.mm.2	-0.301149	5.36908	-2.20015	0.0469148	0.59275	-3.69113	H19	H19, imprinted maternally expressed transcript
TC1500001111.mm.2	-0.244666	5.60742	-2.19951	0.0469699	0.59275	-3.69193	Hoxc13	homeobox C13
TC0700000077.mm.2	0.30234	5.50389	2.1992	0.0469967	0.59275	-3.69232	Zfp78	zinc finger protein 78
TC0200003203.mm.2	-0.179666	8.12938	-2.19906	0.0470088	0.59275	-3.6925	Med22	mediator complex subunit 22
TC1500000217.mm.2	0.353459	8.53411	2.19902	0.0470117	0.59275	-3.69254	Sema5a	sema domain, seven thrombospondin repeats (type 1 and type 1-like), transmembrane domain (TM) and short cytoplasmic domain, (semaphorin) 5A
TC0500003714.mm.2	0.237088	5.90444	2.1985	0.0470566	0.59275	-3.69319	Smok3a	sperm motility kinase 3A
TC0700003007.mm.2	-0.177945	8.22476	-2.19802	0.0470973	0.59275	-3.69378	Bax	BCL2-associated X protein
TC1100003414.mm.2	0.282762	4.29054	2.19775	0.047121	0.59275	-3.69412	Lhx1	LIM homeobox protein 1
TC1600000415.mm.2	0.202368	8.26497	2.19743	0.0471486	0.59275	-3.69452	Dlg1	discs large MAGUK scaffold protein 1
TC1100004282.mm.2	-0.147681	9.12169	-2.19737	0.0471538	0.59275	-3.69459	Mfsd11	major facilitator superfamily domain containing 11
TC1400002310.mm.2	0.402419	6.86402	2.19736	0.0471547	0.59275	-3.69461	Slc25a37	solute carrier family 25, member 37
TC0700002705.mm.2	-0.194811	9.23493	-2.19716	0.0471718	0.59275	-3.69485	Nfkbib	nuclear factor of kappa light polypeptide gene enhancer in B cells inhibitor, beta
TC0600003475.mm.2	0.213641	8.17676	2.19701	0.0471846	0.59275	-3.69504	Dennd5b	DENN/MADD domain containing 5B
TC1100003882.mm.2	-0.15062	8.76168	-2.19649	0.0472298	0.59275	-3.69569	Nsf	N-ethylmaleimide sensitive fusion protein
TC1100000340.mm.2	0.176047	4.79245	2.19602	0.0472699	0.59275	-3.69627	Hbq1a	hemoglobin, theta 1A
TC1400000600.mm.2	0.177749	6.5995	2.19596	0.0472755	0.59275	-3.69635	Tmem253	transmembrane protein 253
TC1100004270.mm.2	-0.423518	9.25508	-2.19586	0.0472839	0.59275	-3.69647	Tlcd2	TLC domain containing 2
TC1900001765.mm.2	-0.262113	8.32129	-2.19549	0.047316	0.59275	-3.69693	Vps51	VPS51 GARP complex subunit
TC1900001765.mm.2	-0.262113	8.32129	-2.19549	0.047316	0.59275	-3.69693	Tm7sf2	transmembrane 7 superfamily member 2
TC0X00002660.mm.2	0.224586	6.85858	2.19547	0.0473176	0.59275	-3.69695	Arhgef9	CDC42 guanine nucleotide exchange factor (GEF) 9
TC0400001469.mm.2	-0.169468	10.0453	-2.19529	0.0473329	0.59275	-3.69717	Psmb2	proteasome (prosome, macropain) subunit, beta type 2
TC1700001247.mm.2	-0.180189	10.1859	-2.19518	0.0473427	0.59275	-3.69731	Mta3	metastasis associated 3
TC0100003615.mm.2	0.145561	6.66841	2.19489	0.0473676	0.59275	-3.69767	Rbm8a2	RNA binding motif protein 8A2
TC0400000234.mm.2	0.45748	4.74534	2.19481	0.0473743	0.59275	-3.69777	Epha7	Eph receptor A7
TC1600001400.mm.2	0.40705	8.28038	2.19456	0.0473959	0.59275	-3.69808	Bcl6	B cell leukemia/lymphoma 6
TC1200000007.mm.2	-0.215638	6.37751	-2.19453	0.0473983	0.59275	-3.69811	Kif3c	kinesin family member 3C
TC0100003873.mm.2	0.193914	6.0778	2.19435	0.0474138	0.59275	-3.69834	A130010J15Rik	RIKEN cDNA A130010J15 gene
TC0700003548.mm.2	0.17706	6.67676	2.19215	0.0476048	0.593604	-3.70107	Det1	de-etiolated homolog 1 (Arabidopsis)
TC1900000224.mm.2	0.21863	4.19776	2.19167	0.0476463	0.593604	-3.70167	Gm8369	predicted gene 8369
TC1100001587.mm.2	-0.240537	8.37367	-2.19167	0.0476465	0.593604	-3.70167	Rara	retinoic acid receptor, alpha
TC0600002059.mm.2	0.153474	9.45002	2.18895	0.0478836	0.593604	-3.70505	Cnot4	CCR4-NOT transcription complex, subunit 4
TC0400002205.mm.2	0.168962	7.83092	2.18886	0.0478915	0.593604	-3.70516	Ints8	integrator complex subunit 8
TC0200003579.mm.2	0.182882	6.80443	2.18837	0.0479337	0.593604	-3.70576	Acvr1	activin A receptor, type 1
TC0600000481.mm.2	0.190646	4.51955	2.18822	0.0479472	0.593604	-3.70595	Olfr437	olfactory receptor 437
TC0300002842.mm.2	0.22135	5.7108	2.1882	0.0479487	0.593604	-3.70597	A730020M07Rik	RIKEN cDNA A730020M07 gene
TC0300002920.mm.2	-0.303387	9.63203	-2.188	0.0479664	0.593604	-3.70622	Fam241a	family with sequence similarity 241, member A
TC0900001595.mm.2	0.166695	10.3037	2.18777	0.0479863	0.593604	-3.70651	Rpsa	ribosomal protein SA
TC1100000205.mm.2	0.15563	8.07483	2.18725	0.0480318	0.593604	-3.70715	Peli1	pellino 1
TC0500003247.mm.2	-0.150677	8.04927	-2.18713	0.0480429	0.593604	-3.70731	Abcb9	ATP-binding cassette, sub-family B (MDR/TAP), member 9
TC0700002415.mm.2	0.175832	9.01925	2.18693	0.04806	0.593604	-3.70755	Nop53	NOP53 ribosome biogenesis factor
TC1000000744.mm.2	-0.334419	9.5597	-2.18626	0.0481189	0.593604	-3.70838	Lss	lanosterol synthase
TC0X00000975.mm.2	0.187468	5.49813	2.18617	0.0481271	0.593604	-3.7085	Itgb1bp2	integrin beta 1 binding protein 2
TC1100002779.mm.2	0.334877	5.51523	2.18613	0.0481299	0.593604	-3.70854	Fat2	FAT atypical cadherin 2
TC0700001816.mm.2	0.239454	10.1236	2.1861	0.0481326	0.593604	-3.70858	Ypel3	yippee like 3
TC1000000366.mm.2	0.284524	5.64834	2.18603	0.0481393	0.593604	-3.70867	Ppil6	peptidylprolyl isomerase (cyclophilin)-like 6
TC0100001419.mm.2	0.198941	7.35078	2.18503	0.048227	0.593834	-3.70991	Abl2	v-abl Abelson murine leukemia viral oncogene 2 (arg, Abelson-related gene)
TC0700004425.mm.2	-0.18676	4.09344	-2.18366	0.0483476	0.593834	-3.71161	Tex36	testis expressed 36
TC0200004224.mm.2	0.436677	4.49631	2.18336	0.0483738	0.593834	-3.71198	Ehf	ets homologous factor
TC0400001894.mm.2	-0.175147	5.2757	-2.18214	0.0484815	0.593834	-3.71349	Rex2	reduced expression 2
TC0X00002427.mm.2	0.303887	5.02429	2.18179	0.0485123	0.593834	-3.71393	Trex2	three prime repair exonuclease 2
TC0400004189.mm.2	0.278389	5.1658	2.18148	0.0485396	0.593834	-3.71431	Ccdc163	coiled-coil domain containing 163
TC1000000850.mm.2	0.164914	11.6308	2.18077	0.0486029	0.593834	-3.71519	Rps15	ribosomal protein S15
TC1900000931.mm.2	0.169287	9.76022	2.18074	0.0486056	0.593834	-3.71523	Rbm4	RNA binding motif protein 4
TC1900000931.mm.2	0.169287	9.76022	2.18074	0.0486056	0.593834	-3.71523	Rbm14	RNA binding motif protein 14
TC0X00000274.mm.2	0.238117	4.61924	2.17956	0.0487101	0.593834	-3.71669	Btbd35f20	BTB domain containing 35, family member 20
TC0X00000274.mm.2	0.238117	4.61924	2.17956	0.0487101	0.593834	-3.71669	Btbd35f18	BTB domain containing 35, family member 18
TC0X00000274.mm.2	0.238117	4.61924	2.17956	0.0487101	0.593834	-3.71669	Btbd35f16	BTB domain containing 35, family member 16
TC1200002081.mm.2	-0.231594	10.0317	-2.17878	0.0487792	0.593834	-3.71766	Npc2	NPC intracellular cholesterol transporter 2
TC0500001682.mm.2	-0.291766	4.37928	-2.1782	0.0488307	0.593834	-3.71838	Elfn1	leucine rich repeat and fibronectin type III, extracellular 1
TC0800001608.mm.2	0.178246	10.8556	2.17814	0.0488362	0.593834	-3.71845	Insr	insulin receptor
TC1000000696.mm.2	0.607713	5.51133	2.17728	0.0489121	0.593834	-3.71951	Pcdh15	protocadherin 15
TC0800000741.mm.2	0.196999	6.68005	2.17712	0.0489268	0.593834	-3.71971	Sugp2	SURP and G patch domain containing 2
TC1900000137.mm.2	-0.201373	6.18345	-2.17666	0.0489673	0.593834	-3.72028	Zfta	zinc finger translocation associated
TC1300002692.mm.2	-0.304195	4.37349	-2.17663	0.04897	0.593834	-3.72031	Gzmk	granzyme K
TC1000001216.mm.2	0.18205	10.0531	2.17561	0.0490612	0.593834	-3.72158	Kitl	kit ligand
TC1200001956.mm.2	0.256003	4.50663	2.17555	0.0490666	0.593834	-3.72166	Rab15	RAB15, member RAS oncogene family
TC0500000953.mm.2	-0.620967	9.07307	-2.17498	0.0491173	0.593834	-3.72236	Bmp3	bone morphogenetic protein 3
TC0100001604.mm.2	-0.490498	4.17913	-2.17414	0.049193	0.593834	-3.72341	Slamf6	SLAM family member 6
TC1100002096.mm.2	0.150324	9.54046	2.17397	0.0492077	0.593834	-3.72361	Tug1	taurine upregulated gene 1
TC0700001991.mm.2	-0.186045	10.0341	-2.17391	0.0492135	0.593834	-3.72369	Inpp5a	inositol polyphosphate-5-phosphatase A
TC0400001538.mm.2	0.320485	4.97988	2.17389	0.0492156	0.593834	-3.72372	Adgrb2	adhesion G protein-coupled receptor B2
TC1000002164.mm.2	0.283992	8.14523	2.17352	0.0492483	0.593834	-3.72417	Cep85l	centrosomal protein 85-like
TC0100001570.mm.2	0.353517	7.90607	2.17338	0.049261	0.593834	-3.72434	Olfml2b	olfactomedin-like 2B
TC0300000181.mm.2	-0.186256	5.94759	-2.17303	0.0492925	0.593834	-3.72478	Eif5a2	eukaryotic translation initiation factor 5A2
TC0600000265.mm.2	-0.214031	7.48538	-2.17289	0.0493044	0.593834	-3.72494	Klhdc10	kelch domain containing 10
TC1100001469.mm.2	0.178183	8.26348	2.17283	0.0493102	0.593834	-3.72502	Phospho1	phosphatase, orphan 1
TC1100001469.mm.2	0.178183	8.26348	2.17283	0.0493102	0.593834	-3.72502	Zfp652	zinc finger protein 652
TC0100003666.mm.2	0.277637	5.87779	2.17247	0.0493427	0.593834	-3.72547	Stum	mechanosensory transduction mediator
TC0900000194.mm.2	0.177783	8.13386	2.17238	0.0493502	0.593834	-3.72558	Ilf3	interleukin enhancer binding factor 3
TC0800000453.mm.2	-0.201258	5.99293	-2.17192	0.0493921	0.593834	-3.72615	AI429214	expressed sequence AI429214
TC1800000179.mm.2	0.295082	8.91063	2.17161	0.0494198	0.593834	-3.72654	Dtna	dystrobrevin alpha
TC1000001571.mm.2	-0.23169	4.15968	-2.17144	0.0494349	0.593834	-3.72674	Tac2	tachykinin 2
TC1000003146.mm.2	-0.200053	6.52162	-2.17141	0.049438	0.593834	-3.72679	Myl6b	myosin, light polypeptide 6B
TC0700004072.mm.2	0.200363	7.75463	2.17135	0.0494432	0.593834	-3.72686	Lmo1	LIM domain only 1
TC1500001987.mm.2	0.307804	6.07405	2.17132	0.0494458	0.593834	-3.72689	Shisal1	shisa like 1
TC1000000364.mm.2	-0.168168	6.9215	-2.17096	0.049478	0.593834	-3.72734	Zbtb24	zinc finger and BTB domain containing 24
TC0700000411.mm.2	-0.1584	5.90057	-2.17004	0.0495614	0.593834	-3.72848	Prr19	proline rich 19
TC0700001360.mm.2	0.159938	8.59444	2.1697	0.0495915	0.593834	-3.72889	Clns1a	chloride channel, nucleotide-sensitive, 1A
TC1400002132.mm.2	0.156962	8.59897	2.16963	0.0495984	0.593834	-3.72899	Zmym5	zinc finger, MYM-type 5
TC1900001774.mm.2	-0.178468	7.64358	-2.16861	0.0496907	0.594189	-3.73025	Lipo3	lipase, member O3
TC0600003317.mm.2	-0.28829	5.28726	-2.16786	0.049758	0.594619	-3.73117	Pbp2	phosphatidylethanolamine binding protein 2
TC0X00000329.mm.2	-0.188508	7.16543	-2.16685	0.0498492	0.595079	-3.73242	Ube2a	ubiquitin-conjugating enzyme E2A
TC0700004301.mm.2	-0.188384	8.21046	-2.16617	0.0499108	0.595079	-3.73326	Ino80e	INO80 complex subunit E
TC0200000686.mm.2	0.132626	9.25529	2.16612	0.0499162	0.595079	-3.73333	Rabgap1	RAB GTPase activating protein 1
TC0200000686.mm.2	0.132626	9.25529	2.16612	0.0499162	0.595079	-3.73333	Gpr21	G protein-coupled receptor 21
TC0200004775.mm.2	0.152468	7.81125	2.16538	0.0499827	0.595079	-3.73424	Crnkl1	crooked neck pre-mRNA splicing factor 1
TC0100000561.mm.2	-0.240962	9.42839	-2.16514	0.0500046	0.595079	-3.73454	Rpe	ribulose-5-phosphate-3-epimerase
TC0600002861.mm.2	0.210209	7.88179	2.16506	0.0500118	0.595079	-3.73463	Pdzrn3	PDZ domain containing RING finger 3
TC1000002453.mm.2	-0.213216	9.10571	-2.16502	0.0500161	0.595079	-3.73469	Pdxk	pyridoxal (pyridoxine, vitamin B6) kinase
TC0500000214.mm.2	0.206681	4.8182	2.16342	0.0501614	0.596198	-3.73667	Asic3	acid-sensing (proton-gated) ion channel 3
TC0100000524.mm.2	-0.31303	7.94643	-2.16307	0.0501937	0.596198	-3.7371	Adam23	a disintegrin and metallopeptidase domain 23
TC0X00002415.mm.2	-0.190639	6.12605	-2.16295	0.0502045	0.596198	-3.73725	Cetn2	centrin 2
TC0100000244.mm.2	0.435238	5.47308	2.1619	0.0502998	0.59655	-3.73854	Cnnm4	cyclin M4
TC0Y00000195.mm.2	0.246472	4.73441	2.16161	0.0503271	0.59655	-3.73891	Sly	Sycp3 like Y-linked
TC0500002819.mm.2	-0.163399	7.91655	-2.16152	0.0503354	0.59655	-3.73902	A930011G23Rik	RIKEN cDNA A930011G23 gene
TC1000000746.mm.2	-0.442437	5.672	-2.16064	0.0504154	0.596589	-3.7401	Ftcd	formiminotransferase cyclodeaminase
TC0500003313.mm.2	-0.187158	8.49935	-2.16047	0.0504316	0.596589	-3.74032	Gusb	glucuronidase, beta
TC1600000186.mm.2	0.277823	5.22647	2.16018	0.0504576	0.596589	-3.74067	Efcab1	EF-hand calcium binding domain 1
TC0500000043.mm.2	-0.2065	11.4197	-2.15962	0.0505087	0.596821	-3.74136	Steap4	STEAP family member 4
TC1700002647.mm.2	0.15621	10.1993	2.15836	0.0506246	0.597818	-3.74292	Zfp36l2	zinc finger protein 36, C3H type-like 2
TC0700001460.mm.2	-0.23825	4.49327	-2.15722	0.05073	0.598062	-3.74433	Olfr550	olfactory receptor 550
TC1100002124.mm.2	-0.169291	8.78954	-2.15706	0.0507442	0.598062	-3.74452	Gas2l1	growth arrest-specific 2 like 1
TC0300001423.mm.2	-0.204746	8.41504	-2.15686	0.0507629	0.598062	-3.74477	Tspan5	tetraspanin 5
TC0100001496.mm.2	-0.391752	6.96001	-2.15677	0.0507714	0.598062	-3.74489	Sell	selectin, lymphocyte
TC0900002805.mm.2	0.172091	7.9829	2.15587	0.0508541	0.598665	-3.74599	Mthfsl	5, 10-methenyltetrahydrofolate synthetase-like
TC0400001477.mm.2	0.174889	9.85003	2.15511	0.0509249	0.5987	-3.74694	Sfpq	splicing factor proline/glutamine rich (polypyrimidine tract binding protein associated)
TC1600002097.mm.2	-0.263725	7.66118	-2.15312	0.0511088	0.5987	-3.74939	Runx1	runt related transcription factor 1
TC0400001726.mm.2	-0.206313	7.12677	-2.15284	0.0511349	0.5987	-3.74974	Mul1	mitochondrial ubiquitin ligase activator of NFKB 1
TC0600001308.mm.2	0.384391	8.61557	2.1527	0.0511481	0.5987	-3.74991	Depp1	DEPP1 autophagy regulator
TC0200001829.mm.2	0.184364	8.25111	2.15267	0.0511509	0.5987	-3.74995	Ctdspl2	CTD (carboxy-terminal domain, RNA polymerase II, polypeptide A) small phosphatase like 2
TC1100002843.mm.2	0.179732	4.06699	2.15249	0.0511675	0.5987	-3.75017	Gjc2	gap junction protein, gamma 2
TC0500003626.mm.2	-0.374763	5.19105	-2.15245	0.051171	0.5987	-3.75022	Flt3	FMS-like tyrosine kinase 3
TC1000002603.mm.2	-0.261598	5.01003	-2.15218	0.0511965	0.5987	-3.75055	Fhl4	four and a half LIM domains 4
TC0800003241.mm.2	0.148803	11.8983	2.15218	0.0511967	0.5987	-3.75056	2610005L07Rik	cadherin 11 pseudogene
TC0400002027.mm.2	-0.285721	5.97512	-2.15205	0.0512087	0.5987	-3.75072	Gm833	predicted gene 833
TC1900001128.mm.2	-0.275891	5.84268	-2.15198	0.0512151	0.5987	-3.7508	Ms4a1	membrane-spanning 4-domains, subfamily A, member 1
TC0300000826.mm.2	0.456563	6.39538	2.15175	0.051236	0.5987	-3.75108	Sprr2f	small proline-rich protein 2F
TC1500000746.mm.2	-0.184622	4.34654	-2.15124	0.051284	0.598765	-3.75171	1500009C09Rik	RIKEN cDNA 1500009C09 gene
TC0700000979.mm.2	-0.156242	9.2036	-2.15102	0.0513047	0.598765	-3.75199	Mcee	methylmalonyl CoA epimerase
TC1600000201.mm.2	-0.173642	8.90417	-2.15014	0.0513864	0.599066	-3.75307	Ppm1f	protein phosphatase 1F (PP2C domain containing)
TC1600001983.mm.2	0.173944	7.41858	2.15006	0.0513936	0.599066	-3.75317	Ltn1	listerin E3 ubiquitin protein ligase 1
TC1600000963.mm.2	-0.361613	4.34587	-2.14957	0.0514393	0.59923	-3.75377	Krtap13-1	keratin associated protein 13-1
TC1900000647.mm.2	-0.246455	5.10427	-2.14777	0.0516082	0.599675	-3.756	Scd4	stearoyl-coenzyme A desaturase 4
TC1700000314.mm.2	-0.233199	5.93067	-2.14657	0.0517205	0.599675	-3.75748	Bicdl2	BICD family like cargo adaptor 2
TC0600001958.mm.2	-0.266986	5.09883	-2.14625	0.0517507	0.599675	-3.75787	Grm8	glutamate receptor, metabotropic 8
TC0600001958.mm.2	-0.266986	5.09883	-2.14625	0.0517507	0.599675	-3.75787	Mir592	microRNA 592
TC0200005404.mm.2	0.165909	6.80691	2.14587	0.0517857	0.599675	-3.75833	Cables2	CDK5 and Abl enzyme substrate 2
TC0300001530.mm.2	0.177834	8.78343	2.14561	0.0518106	0.599675	-3.75866	Usp33	ubiquitin specific peptidase 33
TC0400001678.mm.2	-0.470203	6.47214	-2.14547	0.0518236	0.599675	-3.75883	E2f2	E2F transcription factor 2
TC0700004652.mm.2	-0.200534	9.119	-2.14541	0.051829	0.599675	-3.7589	Snrpn	small nuclear ribonucleoprotein N
TC0700004652.mm.2	-0.200534	9.119	-2.14541	0.051829	0.599675	-3.7589	Snurf	SNRPN upstream reading frame
TC0800000291.mm.2	0.396551	6.43762	2.14539	0.0518308	0.599675	-3.75892	Ank1	ankyrin 1, erythroid
TC0100000810.mm.2	-0.208496	4.82914	-2.14526	0.0518432	0.599675	-3.75909	Chrng	cholinergic receptor, nicotinic, gamma polypeptide
TC0900000100.mm.2	-0.209734	9.2609	-2.14518	0.0518505	0.599675	-3.75918	Sesn3	sestrin 3
TC1500001112.mm.2	0.272116	4.43889	2.14491	0.0518763	0.599675	-3.75952	Hoxc12	homeobox C12
TC0200000490.mm.2	0.18895	8.41455	2.14478	0.0518885	0.599675	-3.75968	Tsc1	TSC complex subunit 1
TC0200003473.mm.2	-0.251172	11.2341	-2.1439	0.0519714	0.600266	-3.76077	Zeb2	zinc finger E-box binding homeobox 2
TC0200003473.mm.2	-0.251172	11.2341	-2.1439	0.0519714	0.600266	-3.76077	Mir5129	microRNA 5129
TC1300000623.mm.2	0.36237	10.7822	2.14206	0.0521449	0.601321	-3.76303	Sfxn1	sideroflexin 1
TC1700002431.mm.2	-0.170719	5.73419	-2.14199	0.0521514	0.601321	-3.76312	Mtcl1	microtubule crosslinking factor 1
TC1500001753.mm.2	-0.14997	8.20819	-2.14172	0.0521774	0.601321	-3.76345	Pycrl	pyrroline-5-carboxylate reductase-like
TC0800001861.mm.2	0.366067	5.8835	2.14077	0.0522676	0.601321	-3.76463	Nek5	NIMA (never in mitosis gene a)-related expressed kinase 5
TC0800001038.mm.2	0.177293	7.71844	2.14049	0.0522938	0.601321	-3.76497	Cyld	CYLD lysine 63 deubiquitinase
TC0400000836.mm.2	0.307988	7.24693	2.14036	0.0523066	0.601321	-3.76513	Ccdc171	coiled-coil domain containing 171
TC0500000374.mm.2	0.140873	10.2238	2.14018	0.0523235	0.601321	-3.76535	Fam193a	family with sequence homology 193, member A
TC0100000334.mm.2	0.123597	8.77725	2.13954	0.0523842	0.601372	-3.76614	Ercc5	excision repair cross-complementing rodent repair deficiency, complementation group 5
TC1600001557.mm.2	-0.15451	8.20455	-2.13912	0.0524237	0.601462	-3.76665	Dtx3l	deltex 3-like, E3 ubiquitin ligase
TC1400002473.mm.2	0.18163	8.49732	2.13863	0.052471	0.601639	-3.76727	Akap11	A kinase (PRKA) anchor protein 11
TC1500001760.mm.2	0.167149	7.18881	2.13757	0.0525719	0.601847	-3.76857	Scrib	scribbled planar cell polarity
TC0100001955.mm.2	0.145246	9.39728	2.13755	0.0525736	0.601847	-3.76859	Arfgef1	ADP-ribosylation factor guanine nucleotide-exchange factor 1(brefeldin A-inhibited)
TC1800000490.mm.2	-0.173653	5.23502	-2.13743	0.0525843	0.601847	-3.76873	Arl14epl	ADP-ribosylation factor-like 14 effector protein-like
TC1900000134.mm.2	-0.252207	5.8252	-2.13663	0.0526608	0.601847	-3.76972	Rcor2	REST corepressor 2
TC0X00001909.mm.2	-0.20924	8.54962	-2.1366	0.0526643	0.601847	-3.76977	Dipk2b	divergent protein kinase domain 2B
TC0600001232.mm.2	-0.318789	4.93278	-2.13601	0.0527201	0.601847	-3.77048	Cav3	caveolin 3
TC0600003460.mm.2	0.302936	7.96129	2.13559	0.05276	0.601847	-3.771	Tmtc1	transmembrane and tetratricopeptide repeat containing 1
TC0700003847.mm.2	-0.241339	6.11998	-2.13544	0.0527743	0.601847	-3.77118	Tomt	transmembrane O-methyltransferase
TC0400003205.mm.2	-0.179566	5.47038	-2.13437	0.0528776	0.601847	-3.77251	Lexm	lymphocyte expansion molecule
TC1100003764.mm.2	-0.203849	5.84542	-2.13288	0.0530204	0.601847	-3.77434	Krt42	keratin 42
TC0200002606.mm.2	0.273222	6.84635	2.13266	0.0530409	0.601847	-3.77461	Pard6b	par-6 family cell polarity regulator beta
TC1600002156.mm.2	0.315611	4.87108	2.13237	0.0530693	0.601847	-3.77497	Ripk4	receptor-interacting serine-threonine kinase 4
TC0700000802.mm.2	-0.166078	8.03688	-2.13144	0.0531583	0.601847	-3.77611	Syt3	synaptotagmin III
TC0200004650.mm.2	0.159351	7.67596	2.13136	0.0531662	0.601847	-3.77621	Cenpb	centromere protein B
TC0200004650.mm.2	0.159351	7.67596	2.13136	0.0531662	0.601847	-3.77621	Spef1	sperm flagellar 1
TC0600002248.mm.2	-0.451654	6.5117	-2.13118	0.0531838	0.601847	-3.77643	Gsdme	gasdermin E
TC0700000835.mm.2	-0.275247	6.01354	-2.13075	0.0532253	0.601847	-3.77696	Tead2	TEA domain family member 2
TC0400002977.mm.2	-0.204102	6.87655	-2.13068	0.0532319	0.601847	-3.77705	Haus6	HAUS augmin-like complex, subunit 6
TC0900000450.mm.2	0.292377	5.41597	2.13051	0.0532479	0.601847	-3.77725	Zfp202	zinc finger protein 202
TC0X00000613.mm.2	-0.556762	11.4963	-2.13028	0.0532705	0.601847	-3.77754	Fmr1	FMRP translational regulator 1
TC1000000933.mm.2	-0.203247	9.20655	-2.13007	0.053291	0.601847	-3.7778	Txnrd1	thioredoxin reductase 1
TC1800001539.mm.2	0.198034	6.4168	2.12959	0.0533369	0.601847	-3.77839	4930503L19Rik	RIKEN cDNA 4930503L19 gene
TC1200000528.mm.2	-0.229729	6.36724	-2.12949	0.0533471	0.601847	-3.77852	Fancm	Fanconi anemia, complementation group M
TC0800001963.mm.2	-0.237761	7.02308	-2.12878	0.0534156	0.601847	-3.77939	Gm8096	3-phosphoglycerate dehydrogenase pseudogene
TC1500001596.mm.2	-0.135035	8.93555	-2.12855	0.053438	0.601847	-3.77967	Washc5	WASH complex subunit 5
TC1100003814.mm.2	-0.194032	6.36187	-2.12829	0.0534623	0.601847	-3.77998	Etv4	ets variant 4
TC1200000498.mm.2	0.186178	5.52433	2.12793	0.0534971	0.601847	-3.78042	Gemin2	gem nuclear organelle associated protein 2
TC1900000661.mm.2	0.245379	5.54516	2.12737	0.053552	0.601847	-3.78112	Twnk	twinkle mtDNA helicase
TC0700000332.mm.2	-0.179892	4.22519	-2.12715	0.0535732	0.601847	-3.78139	Vmn1r139	vomeronasal 1 receptor 139
TC0700000332.mm.2	-0.179892	4.22519	-2.12715	0.0535732	0.601847	-3.78139	Vmn1r132	vomeronasal 1 receptor 132
TC0900001468.mm.2	-0.224384	6.55714	-2.12692	0.0535955	0.601847	-3.78167	Myl3	myosin, light polypeptide 3
TC0900001431.mm.2	-0.160738	9.27077	-2.1264	0.0536464	0.601847	-3.78232	Shisa5	shisa family member 5
TC0X00001024.mm.2	0.18871	6.06987	2.12632	0.053654	0.601847	-3.78241	Chic1	cysteine-rich hydrophobic domain 1
TC0400002568.mm.2	0.262749	6.70497	2.12522	0.0537603	0.601847	-3.78376	Zbtb5	zinc finger and BTB domain containing 5
TC0700000423.mm.2	0.220194	6.19941	2.12511	0.0537714	0.601847	-3.7839	B9d2	B9 protein domain 2
TC0X00000053.mm.2	-0.162976	4.50728	-2.1251	0.0537721	0.601847	-3.78391	Dgkk	diacylglycerol kinase kappa
TC4_GL456350_random00000010.mm.2	0.301715	6.19538	2.12481	0.0538007	0.601847	-3.78427	Fam205a2	family with sequence similarity 205, member A2
TC0300000889.mm.2	-0.292352	4.05917	-2.12298	0.0539791	0.601847	-3.78652	Tmod4	tropomodulin 4
TC1100001467.mm.2	-0.16263	11.228	-2.12287	0.0539899	0.601847	-3.78665	Phb	prohibitin
TC0400003900.mm.2	0.23112	6.87323	2.12287	0.0539901	0.601847	-3.78665	Kazn	kazrin, periplakin interacting protein
TC0800001732.mm.2	-0.457933	5.56438	-2.12208	0.0540666	0.601847	-3.78762	Adprhl1	ADP-ribosylhydrolase like 1
TC1600001006.mm.2	-0.214516	8.39587	-2.12207	0.0540684	0.601847	-3.78764	Ifngr2	interferon gamma receptor 2
TC1000000079.mm.2	0.164698	8.8331	2.12204	0.0540712	0.601847	-3.78767	Shprh	SNF2 histone linker PHD RING helicase
TC1000001694.mm.2	0.297215	7.48838	2.12175	0.0540992	0.601847	-3.78802	Cnksr3	Cnksr family member 3
TC0500002253.mm.2	-0.2273	7.38126	-2.12172	0.0541025	0.601847	-3.78807	Sh3tc1	SH3 domain and tetratricopeptide repeats 1
TC0400002855.mm.2	-0.223318	6.60515	-2.1215	0.0541243	0.601847	-3.78834	Aldoart1	aldolase 1 A, retrogene 1
TC1600001045.mm.2	0.195537	5.78465	2.12128	0.0541458	0.601847	-3.78861	Cbr3	carbonyl reductase 3
TC1300002661.mm.2	0.15523	8.88465	2.12104	0.0541689	0.601847	-3.7889	Gpbp1	GC-rich promoter binding protein 1
TC0200002304.mm.2	-0.182984	6.42663	-2.12033	0.0542384	0.601847	-3.78977	Ttll9	tubulin tyrosine ligase-like family, member 9
TC0500003198.mm.2	-0.135761	8.12255	-2.12017	0.0542538	0.601847	-3.78996	Sh2b3	SH2B adaptor protein 3
TC0400004014.mm.2	-0.223055	8.38248	-2.11979	0.0542913	0.601847	-3.79043	Fbxo6	F-box protein 6
TC0100002241.mm.2	-0.243311	5.03649	-2.11974	0.0542963	0.601847	-3.79049	Creg2	cellular repressor of E1A-stimulated genes 2
TC1500001720.mm.2	-0.4092	5.45455	-2.11972	0.0542983	0.601847	-3.79052	Ly6k	lymphocyte antigen 6 complex, locus K
TC0300000785.mm.2	-0.176151	9.32233	-2.11893	0.0543762	0.601847	-3.79149	Slc39a1	solute carrier family 39 (zinc transporter), member 1
TC0X00001784.mm.2	-0.145516	10.014	-2.11841	0.0544268	0.601847	-3.79212	Pqbp1	polyglutamine binding protein 1
TC0500002343.mm.2	-0.132336	8.99082	-2.11809	0.0544591	0.601847	-3.79253	Qdpr	quinoid dihydropteridine reductase
TC1100002224.mm.2	-0.230603	5.25646	-2.11743	0.0545232	0.601847	-3.79333	Fignl1	fidgetin-like 1
TC1600000989.mm.2	0.164251	5.16376	2.11724	0.0545428	0.601847	-3.79357	Eva1c	eva-1 homolog C (C. elegans)
TC0800002824.mm.2	-0.226588	9.87896	-2.11705	0.0545612	0.601847	-3.7938	Atp6v0d1	ATPase, H+ transporting, lysosomal V0 subunit D1
TC0200002558.mm.2	0.136496	8.45314	2.11692	0.0545741	0.601847	-3.79396	Ncoa3	nuclear receptor coactivator 3
TC1400000254.mm.2	-0.369028	6.25363	-2.11689	0.0545765	0.601847	-3.79399	Duxbl1	double homeobox B-like 1
TC1100004124.mm.2	0.169912	8.76294	2.1161	0.0546552	0.601847	-3.79497	St6galnac2	ST6 (alpha-N-acetyl-neuraminyl-2,3-beta-galactosyl-1,3)-N-acetylgalactosaminide alpha-2,6-sialyltransferase 2
TC0700003041.mm.2	-0.185312	5.71274	-2.11595	0.0546696	0.601847	-3.79515	Saa1	serum amyloid A 1
TC0400002713.mm.2	0.354898	6.80118	2.11588	0.0546765	0.601847	-3.79523	Epb41l4b	erythrocyte membrane protein band 4.1 like 4b
TC1700001378.mm.2	0.2212	6.88896	2.11557	0.054707	0.601847	-3.79561	Serac1	serine active site containing 1
TC1100001331.mm.2	0.181326	7.14415	2.11551	0.0547137	0.601847	-3.79569	Trim37	tripartite motif-containing 37
TC1000002376.mm.2	-0.150516	5.5752	-2.11531	0.0547333	0.601847	-3.79594	Lrrc75b	leucine rich repeat containing 75B
TC0100003294.mm.2	-0.655486	5.49699	-2.11449	0.0548147	0.601847	-3.79694	Cacna1e	calcium channel, voltage-dependent, R type, alpha 1E subunit
TC0400001141.mm.2	0.202521	8.28614	2.11429	0.0548339	0.601847	-3.79718	Echdc2	enoyl Coenzyme A hydratase domain containing 2
TC0200002298.mm.2	0.266517	9.50943	2.11428	0.054835	0.601847	-3.7972	Id1	inhibitor of DNA binding 1, HLH protein
TC1400002262.mm.2	-0.248751	7.6486	-2.11396	0.0548669	0.601847	-3.79759	Scara3	scavenger receptor class A, member 3
TC0800003006.mm.2	-0.224133	7.34921	-2.11391	0.0548718	0.601847	-3.79765	Cmc2	COX assembly mitochondrial protein 2
TC0900001984.mm.2	-0.202853	5.23791	-2.11362	0.0549009	0.601847	-3.79801	Barx2	BarH-like homeobox 2
TC1100003829.mm.2	0.223583	7.6799	2.11271	0.0549904	0.602225	-3.79912	Hdac5	histone deacetylase 5
TC1100003829.mm.2	0.223583	7.6799	2.11271	0.0549904	0.602225	-3.79912	Mir8101	microRNA 8101
TC1100003406.mm.2	-0.274655	6.54943	-2.11236	0.055026	0.602225	-3.79956	Dusp14	dual specificity phosphatase 14
TC0200000581.mm.2	-0.231233	6.54915	-2.11202	0.0550592	0.602225	-3.79997	Naif1	nuclear apoptosis inducing factor 1
TC0100001688.mm.2	0.215153	4.03143	2.11199	0.0550624	0.602225	-3.80001	Efcab2	EF-hand calcium binding domain 2
TC0300003181.mm.2	-0.181904	4.32246	-2.11139	0.0551225	0.602535	-3.80075	Tnni3k	TNNI3 interacting kinase
TC1500001963.mm.2	-0.27612	7.71616	-2.11085	0.0551757	0.602733	-3.8014	Nfam1	Nfat activating molecule with ITAM motif 1
TC0400001147.mm.2	0.158569	7.91219	2.11047	0.0552142	0.602733	-3.80187	Tut4	terminal uridylyl transferase 4
TC0X00001370.mm.2	0.255099	5.42353	2.11004	0.055257	0.602733	-3.8024	Radx	RPA1 related single stranded DNA binding protein, X-linked
TC0500000423.mm.2	0.162123	7.29614	2.10928	0.055333	0.602733	-3.80333	Evc2	EvC ciliary complex subunit 2
TC1700001473.mm.2	0.211592	5.57918	2.10915	0.0553458	0.602733	-3.80349	Tcte2	t-complex-associated testis expressed 2
TC1700001473.mm.2	0.211592	5.57918	2.10915	0.0553458	0.602733	-3.80349	2700054A10Rik	RIKEN cDNA 2700054A10 gene
TC1900000060.mm.2	-0.21322	4.84769	-2.10861	0.0554	0.602733	-3.80416	Gal3st3	galactose-3-O-sulfotransferase 3
TC1000002185.mm.2	0.164197	6.48743	2.10856	0.0554046	0.602733	-3.80421	Tbc1d32	TBC1 domain family, member 32
TC1000000824.mm.2	0.173722	12.857	2.10834	0.0554267	0.602733	-3.80448	Cfd	complement factor D (adipsin)
TC1400002067.mm.2	-0.265522	9.55662	-2.10643	0.0556182	0.603925	-3.80682	Slc7a8	solute carrier family 7 (cationic amino acid transporter, y+ system), member 8
TC0300001130.mm.2	-0.300142	4.86416	-2.10621	0.0556409	0.603925	-3.8071	Gnat2	guanine nucleotide binding protein, alpha transducing 2
TC1800001072.mm.2	0.221792	6.63896	2.10605	0.0556566	0.603925	-3.80729	Zscan30	zinc finger and SCAN domain containing 30
TC1100000544.mm.2	0.167783	9.94411	2.10598	0.0556636	0.603925	-3.80738	Hnrnph1	heterogeneous nuclear ribonucleoprotein H1
TC0600000182.mm.2	0.191565	11.0056	2.10453	0.0558099	0.604607	-3.80916	Cped1	cadherin-like and PC-esterase domain containing 1
TC0400003056.mm.2	-0.141531	7.00386	-2.10436	0.0558262	0.604607	-3.80936	Tusc1	tumor suppressor candidate 1
TC0500002484.mm.2	0.167941	11.0603	2.10394	0.0558693	0.604607	-3.80988	Rpl9	ribosomal protein L9
TC1000000736.mm.2	-0.205499	4.55554	-2.1037	0.055893	0.604607	-3.81017	S100b	S100 protein, beta polypeptide, neural
TC0500001260.mm.2	0.220037	5.59196	2.10323	0.0559404	0.604607	-3.81074	Msi1	musashi RNA-binding protein 1
TC0X00002470.mm.2	-0.192241	10.7359	-2.10227	0.0560376	0.604607	-3.81192	Mpp1	membrane protein, palmitoylated
TC0400003687.mm.2	0.220876	7.29681	2.1017	0.0560952	0.604607	-3.81262	Fam76a	family with sequence similarity 76, member A
TC1300000383.mm.2	-0.206305	9.37269	-2.10166	0.0560992	0.604607	-3.81267	Nqo2	N-ribosyldihydronicotinamide quinone reductase 2
TC1400001609.mm.2	-0.272672	10.4806	-2.10153	0.056113	0.604607	-3.81283	Tmem254a	transmembrane protein 254a
TC1500002151.mm.2	0.200666	6.73918	2.10138	0.0561273	0.604607	-3.81301	Amigo2	adhesion molecule with Ig like domain 2
TC0900002593.mm.2	-0.325978	6.99106	-2.10118	0.0561484	0.604607	-3.81326	Ccnb2	cyclin B2
TC1400000231.mm.2	0.180691	11.4286	2.10114	0.0561519	0.604607	-3.8133	Rps24	ribosomal protein S24
TC0100000663.mm.2	-0.138148	6.60583	-2.10036	0.0562314	0.604607	-3.81426	Stk11ip	serine/threonine kinase 11 interacting protein
TC1900001762.mm.2	-0.227297	8.47865	-2.10031	0.056236	0.604607	-3.81432	Csf2ra	colony stimulating factor 2 receptor, alpha, low-affinity (granulocyte-macrophage)
TC1700000376.mm.2	-0.251644	5.32622	-2.09949	0.0563193	0.604607	-3.81532	Tekt4	tektin 4
TC0500001663.mm.2	-0.556472	7.68478	-2.09928	0.0563412	0.604607	-3.81559	Fam20c	FAM20C, golgi associated secretory pathway kinase
TC1400001996.mm.2	-0.220656	4.14506	-2.09921	0.0563483	0.604607	-3.81567	Rnase11	ribonuclease, RNase A family, 11 (non-active)
TC1600001092.mm.2	-0.222815	6.51401	-2.09863	0.0564075	0.604607	-3.81638	Mx2	MX dynamin-like GTPase 2
TC0900000166.mm.2	0.208389	4.09362	2.09851	0.056419	0.604607	-3.81652	Olfr873	olfactory receptor 873
TC0900000735.mm.2	-0.326138	5.86226	-2.09816	0.0564543	0.604607	-3.81695	Insyn1	inhibitory synaptic factor 1
TC1100003919.mm.2	-0.221267	5.28826	-2.09784	0.056487	0.604607	-3.81734	Gh	growth hormone
TC1600000226.mm.2	-0.179952	5.48997	-2.09771	0.0565012	0.604607	-3.81751	B830017H08Rik	RIKEN cDNA B830017H08 gene
TC1000003224.mm.2	0.191378	8.85309	2.09766	0.0565059	0.604607	-3.81757	Eif4ebp2	eukaryotic translation initiation factor 4E binding protein 2
TC1100002938.mm.2	0.271966	8.52327	2.09727	0.0565456	0.604607	-3.81804	Cenpv	centromere protein V
TC1800000794.mm.2	-0.183439	10.4106	-2.09697	0.0565765	0.604607	-3.81841	Acaa2	acetyl-Coenzyme A acyltransferase 2 (mitochondrial 3-oxoacyl-Coenzyme A thiolase)
TC1500001085.mm.2	0.208002	10.1245	2.09674	0.0565993	0.604607	-3.81869	Eif4b	eukaryotic translation initiation factor 4B
TC0700001942.mm.2	0.166944	8.4633	2.09589	0.0566864	0.604607	-3.81973	Zranb1	zinc finger, RAN-binding domain containing 1
TC1200000033.mm.2	-0.258818	12.1671	-2.09588	0.0566877	0.604607	-3.81975	Gm6682	tubulin, alpha 1C pseudogene
TC1200000130.mm.2	-0.297203	7.5717	-2.09578	0.0566977	0.604607	-3.81987	Ntsr2	neurotensin receptor 2
TC1900000448.mm.2	0.290607	7.75907	2.09573	0.0567029	0.604607	-3.81993	Il33	interleukin 33
TC0700001198.mm.2	-0.133946	9.35458	-2.09561	0.0567147	0.604607	-3.82007	Stard5	StAR-related lipid transfer (START) domain containing 5
TC1500002264.mm.2	-0.22077	4.41843	-2.09508	0.056769	0.604838	-3.82072	Krt75	keratin 75
TC1300002507.mm.2	0.14587	9.65125	2.09478	0.0568003	0.604838	-3.82109	Fcho2	FCH domain only 2
TC0900000452.mm.2	0.498299	6.35534	2.0941	0.0568693	0.605059	-3.82192	Scn3b	sodium channel, voltage-gated, type III, beta
TC1900001189.mm.2	-0.16913	4.21958	-2.09395	0.0568848	0.605059	-3.8221	Olfr1500	olfactory receptor 1500
TC0200003347.mm.2	0.142324	9.27509	2.09327	0.0569552	0.605317	-3.82294	Gapvd1	GTPase activating protein and VPS9 domains 1
TC0100000661.mm.2	0.216496	5.47342	2.09294	0.0569888	0.605317	-3.82334	Tmem198	transmembrane protein 198
TC1300002772.mm.2	0.188884	6.8711	2.09278	0.0570048	0.605317	-3.82353	Zfp595	zinc finger protein 595
TC0100001220.mm.2	-0.220837	5.24419	-2.09166	0.0571204	0.605907	-3.8249	Chit1	chitinase 1 (chitotriosidase)
TC0700004321.mm.2	-0.1784	7.26892	-2.09075	0.0572142	0.605907	-3.82602	Sephs2	selenophosphate synthetase 2
TC0X00001372.mm.2	0.19323	6.62646	2.09049	0.0572408	0.605907	-3.82633	Tbc1d8b	TBC1 domain family, member 8B
TC0600002156.mm.2	-0.159549	4.05999	-2.09034	0.0572569	0.605907	-3.82652	Gm10334	predicted gene 10334
TC0600002156.mm.2	-0.159549	4.05999	-2.09034	0.0572569	0.605907	-3.82652	Prss3	protease, serine 3
TC1100002772.mm.2	-0.224958	10.9404	-2.0901	0.0572813	0.605907	-3.82681	Anxa6	annexin A6
TC0X00002667.mm.2	-0.133597	7.69936	-2.09009	0.0572829	0.605907	-3.82683	Amer1	APC membrane recruitment 1
TC0500001912.mm.2	0.332349	7.19408	2.0889	0.0574053	0.606066	-3.82828	Steap2	six transmembrane epithelial antigen of prostate 2
TC0700000078.mm.2	0.2753	5.75191	2.08877	0.0574184	0.606066	-3.82843	Zfp28	zinc finger protein 28
TC0300002648.mm.2	0.169549	7.32964	2.08873	0.057423	0.606066	-3.82849	Lrig2	leucine-rich repeats and immunoglobulin-like domains 2
TC1300001056.mm.2	-0.542787	9.56486	-2.0884	0.0574574	0.606066	-3.82889	Lhfpl2	lipoma HMGIC fusion partner-like 2
TC0900002321.mm.2	-0.294603	10.1052	-2.08838	0.0574588	0.606066	-3.82891	Cib2	calcium and integrin binding family member 2
TC0800001696.mm.2	-0.2962	8.97551	-2.08756	0.0575437	0.60612	-3.82991	Col4a1	collagen, type IV, alpha 1
TC0300000233.mm.2	0.156019	8.66139	2.08741	0.0575597	0.60612	-3.8301	Ttc14	tetratricopeptide repeat domain 14
TC1900001093.mm.2	0.185751	6.52554	2.08741	0.0575598	0.60612	-3.8301	Best1	bestrophin 1
TC1500000180.mm.2	0.163971	5.27773	2.08671	0.0576325	0.606181	-3.83096	Dnah5	dynein, axonemal, heavy chain 5
TC1200001489.mm.2	-0.151991	9.39077	-2.08649	0.0576551	0.606181	-3.83122	Itgb1bp1	integrin beta 1 binding protein 1
TC1700001187.mm.2	0.403903	8.59483	2.08643	0.0576615	0.606181	-3.8313	Vit	vitrin
TC1100002783.mm.2	-0.177345	12.9987	-2.08476	0.0578352	0.607205	-3.83334	Sparc	secreted acidic cysteine rich glycoprotein
TC0200005111.mm.2	-0.187514	4.47359	-2.0839	0.0579244	0.607205	-3.83438	Svs4	seminal vesicle secretory protein 4
TC1100000859.mm.2	-0.232858	8.46903	-2.0839	0.0579248	0.607205	-3.83439	Gas7	growth arrest specific 7
TC1100002738.mm.2	-0.146682	6.4059	-2.08363	0.0579532	0.607205	-3.83472	Il13	interleukin 13
TC1100000759.mm.2	0.257102	5.84821	2.08357	0.057959	0.607205	-3.83479	Llgl1	LLGL1 scribble cell polarity complex component
TC1_GL456221_random00000019.mm.2	-0.5945	5.23486	-2.08305	0.0580132	0.607205	-3.83542	Csprs	component of Sp100-rs
TC1400000135.mm.2	0.158657	8.61499	2.0826	0.0580601	0.607205	-3.83597	Thrb	thyroid hormone receptor beta
TC0600000714.mm.2	-0.151446	7.08356	-2.08252	0.0580689	0.607205	-3.83607	Herc3	hect domain and RLD 3
TC0700001554.mm.2	-0.221403	8.79218	-2.08222	0.0581004	0.607205	-3.83644	Smpd1	sphingomyelin phosphodiesterase 1, acid lysosomal
TC0600002607.mm.2	-0.182328	9.01972	-2.08212	0.0581111	0.607205	-3.83656	Sfxn5	sideroflexin 5
TC1100003758.mm.2	0.624454	7.82263	2.08163	0.0581621	0.607263	-3.83716	Krt19	keratin 19
TC0400001641.mm.2	-0.229121	7.95357	-2.08117	0.0582099	0.607263	-3.83772	Paqr7	progestin and adipoQ receptor family member VII
TC1100003401.mm.2	-0.365716	5.63749	-2.08099	0.0582294	0.607263	-3.83794	Ccl3	chemokine (C-C motif) ligand 3
TC1100000884.mm.2	0.175444	11.2836	2.0804	0.0582904	0.607263	-3.83865	Rpl26	ribosomal protein L26
TC1100000884.mm.2	0.175444	11.2836	2.0804	0.0582904	0.607263	-3.83865	Gm15772	ribosomal protein L26 pseudogene
TC1100003037.mm.2	0.173934	7.76377	2.08027	0.0583041	0.607263	-3.83881	Chd3	chromodomain helicase DNA binding protein 3
TC0400001720.mm.2	0.126897	9.17299	2.08023	0.0583088	0.607263	-3.83887	Hp1bp3	heterochromatin protein 1, binding protein 3
TC1500002269.mm.2	0.987589	4.50902	2.07849	0.0584912	0.608807	-3.84098	Krt5	keratin 5
TC0700000853.mm.2	0.518109	9.52295	2.07797	0.0585464	0.608807	-3.84162	Bcat2	branched chain aminotransferase 2, mitochondrial
TC0700000272.mm.2	0.279895	5.68034	2.07661	0.0586902	0.608807	-3.84329	Mill2	MHC I like leukocyte 2
TC0900001770.mm.2	-0.276718	4.39338	-2.07651	0.0587006	0.608807	-3.84341	Kdm4d	lysine (K)-specific demethylase 4D
TC1000001830.mm.2	-0.171063	8.90966	-2.07567	0.0587887	0.608807	-3.84442	Pde7b	phosphodiesterase 7B
TC0700001876.mm.2	-0.231857	4.82722	-2.07515	0.0588441	0.608807	-3.84506	Itgax	integrin alpha X
TC0800000036.mm.2	-0.270585	9.35371	-2.075	0.05886	0.608807	-3.84524	Cers4	ceramide synthase 4
TC0Y00000152.mm.2	0.255203	4.70623	2.07446	0.0589168	0.608807	-3.8459	Gm20736	predicted gene, 20736
TC0400001670.mm.2	0.242791	8.33445	2.07432	0.058932	0.608807	-3.84607	Hmgcl	3-hydroxy-3-methylglutaryl-Coenzyme A lyase
TC0300001410.mm.2	0.256306	4.95887	2.07372	0.0589953	0.608807	-3.8468	Adh6a	alcohol dehydrogenase 6A (class V)
TC1000001687.mm.2	0.203674	8.11482	2.07367	0.0590009	0.608807	-3.84686	Mtrf1l	mitochondrial translational release factor 1-like
TC1500000804.mm.2	0.321937	9.98021	2.0732	0.0590511	0.608807	-3.84744	Fbln1	fibulin 1
TC0X00002721.mm.2	-0.141499	7.34129	-2.07303	0.0590689	0.608807	-3.84764	Zmym3	zinc finger, MYM-type 3
TC0X00000745.mm.2	0.160256	7.41126	2.07219	0.0591588	0.608807	-3.84868	Vbp1	von Hippel-Lindau binding protein 1
TC1700000978.mm.2	-0.183115	4.67515	-2.07113	0.0592717	0.608807	-3.84997	4932415M13Rik	RIKEN cDNA 4932415M13 gene
TC1000000836.mm.2	-0.137902	7.95386	-2.07105	0.0592796	0.608807	-3.85006	Arhgap45	Rho GTPase activating protein 45
TC1000001024.mm.2	-0.232417	5.43608	-2.07075	0.0593114	0.608807	-3.85042	Rfx4	regulatory factor X, 4 (influences HLA class II expression)
TC0400003950.mm.2	-0.186897	6.00753	-2.07055	0.0593333	0.608807	-3.85067	Aadacl4fm4	AADACL4 family member 4
TC0400003578.mm.2	0.185619	8.33723	2.07048	0.05934	0.608807	-3.85075	Zfp362	zinc finger protein 362
TC0800001457.mm.2	0.272451	4.56216	2.07041	0.0593481	0.608807	-3.85084	Foxc2	forkhead box C2
TC0800001390.mm.2	-0.340926	5.81614	-2.07023	0.0593676	0.608807	-3.85106	Cenpn	centromere protein N
TC0200005114.mm.2	0.285454	8.74519	2.06988	0.0594043	0.608807	-3.85148	Sdc4	syndecan 4
TC0700004043.mm.2	-0.147749	4.17505	-2.06984	0.0594086	0.608807	-3.85153	Olfr478	olfactory receptor 478
TC0500000221.mm.2	0.144372	8.92858	2.06981	0.059412	0.608807	-3.85157	Nub1	negative regulator of ubiquitin-like proteins 1
TC1500001818.mm.2	-0.148311	6.75828	-2.06968	0.0594258	0.608807	-3.85173	Apol8	apolipoprotein L 8
TC0100000999.mm.2	-0.206573	4.12056	-2.06957	0.0594376	0.608807	-3.85186	Cdh20	cadherin 20
TC1400002719.mm.2	0.309869	7.56927	2.06956	0.0594392	0.608807	-3.85188	Dzip1	DAZ interacting protein 1
TC0600001207.mm.2	-0.200354	9.77868	-2.06949	0.0594466	0.608807	-3.85196	Edem1	ER degradation enhancer, mannosidase alpha-like 1
TC1400002349.mm.2	0.15707	8.03769	2.06887	0.0595128	0.608807	-3.85272	Xpo7	exportin 7
TC0X00000587.mm.2	-0.245315	4.87015	-2.06872	0.0595284	0.608807	-3.8529	Ctag2	cancer/testis antigen 2
TC0200000923.mm.2	-0.296912	9.97318	-2.06865	0.0595358	0.608807	-3.85298	Tank	TRAF family member-associated Nf-kappa B activator
TC0X00001795.mm.2	-0.261665	5.6299	-2.06853	0.0595485	0.608807	-3.85312	Was	Wiskott-Aldrich syndrome
TC0800003248.mm.2	0.182893	6.93598	2.06789	0.0596174	0.609183	-3.85391	1190005I06Rik	RIKEN cDNA 1190005I06 gene
TC1700001604.mm.2	0.186194	7.72521	2.06574	0.0598478	0.611206	-3.85652	Flywch1	FLYWCH-type zinc finger 1
TC1500002282.mm.2	0.405938	6.99862	2.06545	0.0598799	0.611206	-3.85688	Krt8	keratin 8
TC1700001147.mm.2	-0.304802	7.45176	-2.06508	0.0599196	0.611283	-3.85733	Lbh	limb-bud and heart
TC1500001450.mm.2	0.32107	7.70617	2.06429	0.0600047	0.611483	-3.85829	Angpt1	angiopoietin 1
TC1600000480.mm.2	-0.23981	9.0749	-2.064	0.0600361	0.611483	-3.85865	Itgb5	integrin beta 5
TC1500000051.mm.2	-0.251446	5.06023	-2.06311	0.060132	0.611483	-3.85973	Gdnf	glial cell line derived neurotrophic factor
TC0800003171.mm.2	0.309699	10.558	2.06271	0.0601744	0.611483	-3.86021	Agt	angiotensinogen (serpin peptidase inhibitor, clade A, member 8)
TC1100002364.mm.2	0.149291	8.31837	2.06249	0.0601991	0.611483	-3.86049	Ahsa2	AHA1, activator of heat shock protein ATPase 2
TC0100001942.mm.2	-0.203179	6.39504	-2.06241	0.0602074	0.611483	-3.86058	2610203C22Rik	RIKEN cDNA 2610203C22 gene
TC1400000813.mm.2	0.152576	9.33541	2.06226	0.0602235	0.611483	-3.86076	Zmym2	zinc finger, MYM-type 2
TC0200001810.mm.2	0.382604	5.48583	2.06222	0.0602275	0.611483	-3.86081	Ckmt1	creatine kinase, mitochondrial 1, ubiquitous
TC1000000764.mm.2	0.240162	4.17606	2.06199	0.0602527	0.611483	-3.86109	Gm10024	predicted gene 10024
TC0600001042.mm.2	-0.154005	8.24564	-2.06191	0.0602617	0.611483	-3.86119	Tpra1	transmembrane protein, adipocyte asscociated 1
TC0700000270.mm.2	-0.288245	5.16979	-2.06144	0.0603119	0.611613	-3.86175	Psg22	pregnancy-specific glycoprotein 22
TC0500003371.mm.2	-0.250526	8.08444	-2.06116	0.0603421	0.611613	-3.86209	Gtf2ird1	general transcription factor II I repeat domain-containing 1
TC0700002135.mm.2	0.231536	7.51813	2.0609	0.0603712	0.611613	-3.86242	Mboat7	membrane bound O-acyltransferase domain containing 7
TC1700002775.mm.2	0.118388	8.93701	2.0606	0.0604036	0.611615	-3.86278	Zfp414	zinc finger protein 414
TC0500003496.mm.2	-0.185656	6.02784	-2.05941	0.060532	0.612069	-3.86422	Micall2	MICAL-like 2
TC1700000794.mm.2	-0.219474	4.09358	-2.05934	0.0605403	0.612069	-3.86431	Olfr130	olfactory receptor 130
TC1900001522.mm.2	-0.850469	6.35228	-2.05929	0.060546	0.612069	-3.86438	Sfrp5	secreted frizzled-related sequence protein 5
TC0700000402.mm.2	-0.492567	6.17891	-2.059	0.0605776	0.612069	-3.86473	Cd79a	CD79A antigen (immunoglobulin-associated alpha)
TC0300002334.mm.2	-0.343338	7.1905	-2.05858	0.0606223	0.612195	-3.86523	Fdps	farnesyl diphosphate synthetase
TC1800001237.mm.2	0.313959	9.9383	2.05816	0.0606686	0.612337	-3.86575	Fgf1	fibroblast growth factor 1
TC0200003307.mm.2	-0.154833	8.71369	-2.05767	0.0607217	0.612546	-3.86634	Fpgs	folylpolyglutamyl synthetase
TC0200003307.mm.2	-0.154833	8.71369	-2.05767	0.0607217	0.612546	-3.86634	Mir8093	microRNA 8093
TC0500001183.mm.2	-0.261608	5.31644	-2.05712	0.0607818	0.612827	-3.86701	Gm6588	predicted gene 6588
TC0400003724.mm.2	-0.315125	6.82875	-2.05673	0.0608248	0.6129	-3.86749	Cd52	CD52 antigen
TC0900003339.mm.2	-0.148124	10.4117	-2.05602	0.0609022	0.613063	-3.86835	1110032A03Rik	RIKEN cDNA 1110032A03 gene
TC1500001683.mm.2	-0.261204	3.9781	-2.05551	0.0609577	0.613296	-3.86897	Kcnk9	potassium channel, subfamily K, member 9
TC1500000787.mm.2	-0.192833	5.80826	-2.05464	0.0610535	0.613873	-3.87003	Parvg	parvin, gamma
TC0400001382.mm.2	-0.142743	9.0332	-2.05439	0.0610798	0.613873	-3.87032	Ppt1	palmitoyl-protein thioesterase 1
TC1600002172.mm.2	-0.148927	10.9031	-2.05365	0.0611619	0.613904	-3.87123	Ifnar2	interferon (alpha and beta) receptor 2
TC0700002034.mm.2	0.239183	7.96617	2.05362	0.0611645	0.613904	-3.87126	Ifitm1	interferon induced transmembrane protein 1
TC0700004027.mm.2	-0.208083	4.06125	-2.05271	0.0612642	0.613904	-3.87236	Olfr6	olfactory receptor 6
TC0200003272.mm.2	-0.19858	6.13132	-2.05265	0.061271	0.613904	-3.87244	Ier5l	immediate early response 5-like
TC0600001275.mm.2	-0.236505	7.18349	-2.05215	0.0613266	0.613904	-3.87305	Syn2	synapsin II
TC1200000682.mm.2	0.139339	8.32121	2.05212	0.0613293	0.613904	-3.87308	Plekhg3	pleckstrin homology domain containing, family G (with RhoGef domain) member 3
TC1500002262.mm.2	-0.240888	4.75682	-2.05189	0.0613547	0.613904	-3.87336	Krt82	keratin 82
TC0300000116.mm.2	-0.301648	4.73492	-2.0516	0.0613867	0.613904	-3.87371	Cypt12	cysteine-rich perinuclear theca 12
TC1100003696.mm.2	-0.149009	6.69496	-2.05142	0.0614066	0.613904	-3.87393	Ccr7	chemokine (C-C motif) receptor 7
TC1100003863.mm.2	0.283235	6.14184	2.0509	0.0614633	0.614148	-3.87456	Plcd3	phospholipase C, delta 3
TC0100002743.mm.2	-0.290456	4.64413	-2.05016	0.0615455	0.614442	-3.87546	Nmur1	neuromedin U receptor 1
TC1700000148.mm.2	-0.223994	10.4923	-2.05005	0.0615576	0.614442	-3.8756	Sod2	superoxide dismutase 2, mitochondrial
TC1300001835.mm.2	0.196576	9.70301	2.04947	0.0616222	0.614763	-3.87631	Txndc5	thioredoxin domain containing 5
TC0500003064.mm.2	-0.174106	9.67833	-2.04895	0.0616795	0.615011	-3.87694	Gltp	glycolipid transfer protein
TC1600000446.mm.2	-0.194921	6.44317	-2.04792	0.0617929	0.615585	-3.87818	Zdhhc19	zinc finger, DHHC domain containing 19
TC0700001008.mm.2	0.26081	7.33181	2.04767	0.0618203	0.615585	-3.87848	Igf1r	insulin-like growth factor I receptor
TC0500000627.mm.2	-0.246677	5.48745	-2.04755	0.0618344	0.615585	-3.87863	Rhoh	ras homolog family member H
TC0500002125.mm.2	0.333793	4.11209	2.04695	0.0619002	0.615742	-3.87935	4930584F24Rik	RIKEN cDNA 4930584F24 gene
TC0400001938.mm.2	0.23316	6.67281	2.04659	0.0619412	0.615742	-3.8798	Casz1	castor zinc finger 1
TC1000002280.mm.2	0.218011	8.4429	2.04643	0.0619583	0.615742	-3.87999	Sirt1	sirtuin 1
TC1600001667.mm.2	0.163545	8.49394	2.04602	0.0620035	0.615742	-3.88048	Phldb2	pleckstrin homology like domain, family B, member 2
TC0500003733.mm.2	0.189584	9.05419	2.0457	0.062039	0.615742	-3.88087	Zfp644	zinc finger protein 644
TC1100000894.mm.2	0.218256	6.66923	2.04478	0.0621415	0.615742	-3.88199	Tmem107	transmembrane protein 107
TC1700001015.mm.2	-0.213388	9.04556	-2.04458	0.0621643	0.615742	-3.88223	Ndufa11	NADH:ubiquinone oxidoreductase subunit A11
TC0100003751.mm.2	-0.20243	7.65274	-2.04453	0.0621692	0.615742	-3.88229	Lyplal1	lysophospholipase-like 1
TC0800001915.mm.2	0.195343	7.25891	2.04404	0.0622239	0.615742	-3.88288	Letm2	leucine zipper-EF-hand containing transmembrane protein 2
TC0400004146.mm.2	0.253955	8.27685	2.04384	0.0622467	0.615742	-3.88313	Mmp23	matrix metallopeptidase 23
TC0800003164.mm.2	0.168677	7.42295	2.04382	0.062249	0.615742	-3.88316	Taf5l	TATA-box binding protein associated factor 5 like
TC0300000211.mm.2	-0.195602	5.68342	-2.04358	0.0622756	0.615742	-3.88344	Cldn11	claudin 11
TC0300001727.mm.2	0.709658	5.38599	2.04301	0.0623396	0.615742	-3.88414	Nlgn1	neuroligin 1
TC0800000704.mm.2	-0.161723	8.87563	-2.04262	0.0623834	0.615742	-3.88462	Ints10	integrator complex subunit 10
TC1700001482.mm.2	-0.278202	6.50403	-2.04234	0.0624139	0.615742	-3.88495	Dact2	dishevelled-binding antagonist of beta-catenin 2
TC1200002528.mm.2	0.195648	6.3298	2.04225	0.0624242	0.615742	-3.88506	Dnaaf2	dynein, axonemal assembly factor 2
TC1100003841.mm.2	0.145138	8.3902	2.04221	0.0624282	0.615742	-3.8851	Gpatch8	G patch domain containing 8
TC0100001473.mm.2	-0.174716	7.19845	-2.04152	0.0625062	0.615742	-3.88595	Pigc	phosphatidylinositol glycan anchor biosynthesis, class C
TC0500001389.mm.2	-0.144304	10.4403	-2.04126	0.0625347	0.615742	-3.88625	Vps29	VPS29 retromer complex component
TC1700001158.mm.2	-0.15602	8.33818	-2.04118	0.0625435	0.615742	-3.88635	Slc30a6	solute carrier family 30 (zinc transporter), member 6
TC1700001811.mm.2	-0.266828	4.1752	-2.03999	0.0626771	0.615742	-3.88779	Tff3	trefoil factor 3, intestinal
TC0300002284.mm.2	-0.23837	9.2111	-2.03997	0.0626798	0.615742	-3.88782	Fcrls	Fc receptor-like S, scavenger receptor
TC0500000337.mm.2	-0.339464	3.96802	-2.03975	0.0627047	0.615742	-3.88809	Plb1	phospholipase B1
TC0300001061.mm.2	0.19244	7.08052	2.03932	0.0627527	0.615742	-3.88861	Ap4b1	adaptor-related protein complex AP-4, beta 1
TC0500001595.mm.2	0.464744	10.5548	2.03891	0.0627991	0.615742	-3.88911	Upk3b	uroplakin 3B
TC1900000680.mm.2	-0.143519	6.41268	-2.03872	0.0628204	0.615742	-3.88934	Hps6	HPS6, biogenesis of lysosomal organelles complex 2 subunit 3
TC0200005249.mm.2	-0.145058	7.25304	-2.03837	0.0628589	0.615742	-3.88975	Bcas1	breast carcinoma amplified sequence 1
TC0800002405.mm.2	-0.129488	6.77869	-2.03799	0.0629024	0.615742	-3.89022	Mast3	microtubule associated serine/threonine kinase 3
TC0100001853.mm.2	-0.151872	8.94224	-2.03791	0.0629108	0.615742	-3.89031	Ints7	integrator complex subunit 7
TC1100003518.mm.2	0.383584	4.80194	2.03783	0.0629197	0.615742	-3.89041	Ankfn1	ankyrin-repeat and fibronectin type III domain containing 1
TC1900000335.mm.2	-0.208974	10.5255	-2.03783	0.0629202	0.615742	-3.89041	Aldh1a1	aldehyde dehydrogenase family 1, subfamily A1
TC0600001972.mm.2	-0.141252	6.30129	-2.03781	0.0629222	0.615742	-3.89043	Prrt4	proline-rich transmembrane protein 4
TC0400002036.mm.2	0.14029	8.40026	2.03759	0.0629479	0.615742	-3.89071	Lrrc47	leucine rich repeat containing 47
TC1300001115.mm.2	0.133593	5.73676	2.03753	0.062954	0.615742	-3.89078	Foxd1	forkhead box D1
TC1000003135.mm.2	0.236569	4.2429	2.03676	0.0630411	0.616186	-3.89171	Il23a	interleukin 23, alpha subunit p19
TC0700000150.mm.2	0.171466	8.10786	2.03655	0.0630644	0.616186	-3.89196	Zscan22	zinc finger and SCAN domain containing 22
TC0800000346.mm.2	-0.128472	9.32038	-2.03575	0.0631546	0.616458	-3.89293	Plpbp	pyridoxal phosphate binding protein
TC0700004296.mm.2	-0.178368	12.2811	-2.03568	0.0631623	0.616458	-3.89301	Aldoa	aldolase A, fructose-bisphosphate
TC0300000967.mm.2	0.434854	9.11665	2.03544	0.0631898	0.616458	-3.8933	Fmo5	flavin containing monooxygenase 5
TC0400000183.mm.2	0.200393	9.57176	2.0347	0.0632739	0.616524	-3.8942	Pnisr	PNN interacting serine/arginine-rich
TC1000001990.mm.2	0.191017	4.99139	2.03438	0.0633095	0.616524	-3.89458	A830082N09Rik	RIKEN cDNA A830082N09 gene
TC0900001867.mm.2	-0.170316	7.35339	-2.03405	0.0633476	0.616524	-3.89499	Cdkn2d	cyclin dependent kinase inhibitor 2D
TC1500001570.mm.2	0.457381	7.67721	2.03399	0.0633543	0.616524	-3.89506	Fbxo32	F-box protein 32
TC1500000041.mm.2	0.140297	8.96961	2.03395	0.0633591	0.616524	-3.89511	Rictor	RPTOR independent companion of MTOR, complex 2
TC0700001800.mm.2	-0.270426	5.59096	-2.03346	0.0634148	0.61675	-3.89571	Sbk1	SH3-binding kinase 1
TC0600000103.mm.2	0.629904	5.35101	2.03237	0.0635378	0.617306	-3.89702	Foxp2	forkhead box P2
TC1000002583.mm.2	0.357089	4.24644	2.0322	0.0635577	0.617306	-3.89723	Aldh1l2	aldehyde dehydrogenase 1 family, member L2
TC0700002956.mm.2	-0.264892	6.4209	-2.03193	0.0635887	0.617306	-3.89756	Acp4	acid phosphatase 4
TC1700002801.mm.2	0.15143	8.91892	2.03164	0.0636216	0.617306	-3.89791	Rhbdl1	rhomboid like 1
TC0500003483.mm.2	-0.198785	5.74378	-2.03152	0.0636348	0.617306	-3.89805	Prkar1b	protein kinase, cAMP dependent regulatory, type I beta
TC0400001276.mm.2	-0.397704	7.266	-2.03083	0.0637134	0.617753	-3.89889	Ptch2	patched 2
TC0300001117.mm.2	0.370699	6.52669	2.03015	0.0637912	0.617789	-3.89971	Slc16a4	solute carrier family 16 (monocarboxylic acid transporters), member 4
TC0X00001710.mm.2	-0.232514	8.40204	-2.02956	0.0638577	0.617789	-3.90042	Mid1	midline 1
TC1700001949.mm.2	-0.290683	4.04978	-2.02945	0.0638711	0.617789	-3.90056	Apom	apolipoprotein M
TC0700002825.mm.2	-0.16559	7.66552	-2.02776	0.064064	0.617789	-3.9026	Wtip	WT1-interacting protein
TC1600001271.mm.2	-0.170616	4.57323	-2.02748	0.0640965	0.617789	-3.90294	Vpreb1	pre-B lymphocyte gene 1
TC0900001868.mm.2	0.314118	3.94616	2.02708	0.0641417	0.617789	-3.90342	Ap1m2	adaptor protein complex AP-1, mu 2 subunit
TC1200000951.mm.2	0.339033	9.51662	2.02617	0.0642459	0.617789	-3.90451	Flrt2	fibronectin leucine rich transmembrane protein 2
TC0800002320.mm.2	0.254847	4.8594	2.02597	0.0642695	0.617789	-3.90476	Trim75	tripartite motif-containing 75
TC0400001736.mm.2	-0.383212	6.86073	-2.02595	0.064272	0.617789	-3.90479	Pla2g2e	phospholipase A2, group IIE
TC0900001851.mm.2	0.166304	7.69099	2.02554	0.0643193	0.617789	-3.90529	Dnmt1	DNA methyltransferase (cytosine-5) 1
TC0100002388.mm.2	-0.332675	8.38914	-2.02552	0.0643206	0.617789	-3.9053	Flacc1	flagellum associated containing coiled-coil domains 1
TC1800000276.mm.2	0.201491	4.57608	2.02541	0.0643339	0.617789	-3.90544	Gm10549	predicted gene 10549
TC0800001522.mm.2	-0.179956	6.69209	-2.02538	0.0643367	0.617789	-3.90547	Tubb3	tubulin, beta 3 class III
TC0700002366.mm.2	0.153776	6.62787	2.02532	0.0643444	0.617789	-3.90555	Zswim9	zinc finger SWIM-type containing 9
TC1100001629.mm.2	-0.119272	9.30524	-2.02531	0.0643454	0.617789	-3.90556	Nkiras2	NFKB inhibitor interacting Ras-like protein 2
TC0900001208.mm.2	0.189725	6.12273	2.0252	0.0643574	0.617789	-3.90569	Gk5	glycerol kinase 5 (putative)
TC0700001282.mm.2	0.149326	8.25353	2.02484	0.0643997	0.617789	-3.90613	Crebzf	CREB/ATF bZIP transcription factor
TC0X00002476.mm.2	0.18455	8.03176	2.02473	0.064412	0.617789	-3.90626	Mtcp1	mature T cell proliferation 1
TC0X00002476.mm.2	0.18455	8.03176	2.02473	0.064412	0.617789	-3.90626	Cmc4	C-x(9)-C motif containing 4
TC0400003349.mm.2	-0.180027	9.43385	-2.02421	0.0644722	0.617789	-3.90689	Mmachc	methylmalonic aciduria cblC type, with homocystinuria
TC1100002126.mm.2	0.125453	10.0491	2.02401	0.0644949	0.617789	-3.90713	Ewsr1	Ewing sarcoma breakpoint region 1
TC1300000050.mm.2	-0.159133	8.87702	-2.02323	0.0645849	0.617789	-3.90807	Larp4b	La ribonucleoprotein domain family, member 4B
TC0100003563.mm.2	-0.247858	9.23529	-2.02255	0.0646639	0.617789	-3.9089	Pea15a	phosphoprotein enriched in astrocytes 15A
TC1100001725.mm.2	-0.199683	6.38575	-2.02217	0.0647067	0.617789	-3.90935	Mapt	microtubule-associated protein tau
TC1100000820.mm.2	0.174633	5.26167	2.02165	0.0647669	0.617789	-3.90997	Cdrt4	CMT1A duplicated region transcript 4
TC1400001965.mm.2	0.208722	6.32126	2.02117	0.0648235	0.617789	-3.91056	Armh4	armadillo-like helical domain containing 4
TC1600000166.mm.2	-0.198949	8.90149	-2.02013	0.0649437	0.617789	-3.91182	Rrn3	RRN3 RNA polymerase I transcription factor homolog (yeast)
TC0500001270.mm.2	-0.143777	6.68921	-2.02007	0.064951	0.617789	-3.91189	Cit	citron
TC0400000855.mm.2	0.434215	4.27826	2.01966	0.0649979	0.617789	-3.91238	Sh3gl2	SH3-domain GRB2-like 2
TC0900000834.mm.2	-0.583189	7.28455	-2.0192	0.0650518	0.617789	-3.91294	Cilp	cartilage intermediate layer protein, nucleotide pyrophosphohydrolase
TC0700001736.mm.2	0.202808	7.96102	2.01852	0.06513	0.617789	-3.91375	Eef2k	eukaryotic elongation factor-2 kinase
TC0400002315.mm.2	0.222183	8.13167	2.0185	0.0651334	0.617789	-3.91379	Fhl5	four and a half LIM domains 5
TC0500001576.mm.2	-0.173996	8.79923	-2.01816	0.0651723	0.617789	-3.91419	Tbl2	transducin (beta)-like 2
TC1700002006.mm.2	-0.166071	6.49955	-2.01811	0.0651787	0.617789	-3.91426	H2-T3	histocompatibility 2, T region locus 3
TC0200003234.mm.2	-0.136341	7.4534	-2.01801	0.0651901	0.617789	-3.91438	Gfi1b	growth factor independent 1B
TC1300001374.mm.2	0.476621	10.6624	2.01766	0.06523	0.617789	-3.91479	Net1	neuroepithelial cell transforming gene 1
TC0800001126.mm.2	0.150786	9.26265	2.01761	0.0652365	0.617789	-3.91486	Adgrg1	adhesion G protein-coupled receptor G1
TC1600000280.mm.2	0.136731	8.41621	2.01751	0.0652482	0.617789	-3.91498	Abcf3	ATP-binding cassette, sub-family F (GCN20), member 3
TC1500001931.mm.2	0.19669	7.78492	2.01646	0.0653704	0.617789	-3.91624	Tob2	transducer of ERBB2, 2
TC1600001722.mm.2	-0.234039	10.2569	-2.01638	0.0653799	0.617789	-3.91634	Alcam	activated leukocyte cell adhesion molecule
TC0100003170.mm.2	-0.168293	9.71636	-2.01613	0.0654092	0.617789	-3.91664	Nek7	NIMA (never in mitosis gene a)-related expressed kinase 7
TC0300003212.mm.2	0.137869	7.70345	2.0159	0.0654361	0.617789	-3.91692	Gon4l	gon-4-like (C.elegans)
TC1000002252.mm.2	-0.204173	6.8877	-2.01544	0.0654899	0.617789	-3.91748	Fam241b	family with sequence similarity 241, member B
TC0400000720.mm.2	0.696801	7.36128	2.01542	0.0654917	0.617789	-3.91749	Orm3	orosomucoid 3
TC0600002858.mm.2	0.207485	7.66682	2.01537	0.0654975	0.617789	-3.91755	Shq1	SHQ1 homolog (S. cerevisiae)
TC0200005511.mm.2	-0.133268	7.81162	-2.01525	0.0655116	0.617789	-3.9177	Rbm12	RNA binding motif protein 12
TC0200005511.mm.2	-0.133268	7.81162	-2.01525	0.0655116	0.617789	-3.9177	Cpne1	copine I
TC1600002080.mm.2	-0.167064	10.1893	-2.01522	0.0655152	0.617789	-3.91774	Tmem50b	transmembrane protein 50B
TC0100000882.mm.2	-0.27519	5.02183	-2.01397	0.0656613	0.617789	-3.91924	Mlph	melanophilin
TC0900002167.mm.2	1.07138	5.36023	2.01383	0.0656781	0.617789	-3.91942	Upk2	uroplakin 2
TC0400000278.mm.2	-0.241592	6.31289	-2.01366	0.0656985	0.617789	-3.91962	Gabrr2	gamma-aminobutyric acid (GABA) C receptor, subunit rho 2
TC1800001413.mm.2	-0.144087	7.68758	-2.01332	0.0657376	0.617789	-3.92003	Hmgxb3	HMG box domain containing 3
TC1500002280.mm.2	-0.159619	4.3002	-2.01326	0.0657444	0.617789	-3.9201	Krt78	keratin 78
TC1600001651.mm.2	0.192275	7.99383	2.01303	0.0657722	0.617789	-3.92038	Slc35a5	solute carrier family 35, member A5
TC0100001985.mm.2	-0.482011	7.74049	-2.01284	0.0657947	0.617789	-3.92061	Eya1	EYA transcriptional coactivator and phosphatase 1
TC0500002132.mm.2	0.135124	7.42435	2.01276	0.0658039	0.617789	-3.92071	Paxip1	PAX interacting (with transcription-activation domain) protein 1
TC0300000824.mm.2	0.597415	5.53159	2.01239	0.065847	0.617789	-3.92115	Sprr2d	small proline-rich protein 2D
TC0900002938.mm.2	0.175593	6.18482	2.01228	0.0658601	0.617789	-3.92129	Slc35g2	solute carrier family 35, member G2
TC1900000969.mm.2	0.170784	6.38627	2.01178	0.065919	0.617789	-3.92189	Mus81	MUS81 structure-specific endonuclease subunit
TC1100002993.mm.2	-0.259819	4.97463	-2.01156	0.0659451	0.617789	-3.92216	Dnah9	dynein, axonemal, heavy chain 9
TC0400003536.mm.2	0.370328	5.81467	2.01132	0.0659727	0.617789	-3.92244	Tekt2	tektin 2
TC0500003087.mm.2	0.187023	10.0612	2.0108	0.066034	0.617789	-3.92307	Rpl37rt	ribosomal protein L37, retrotransposed
TC0200003874.mm.2	-0.160249	6.8162	-2.01077	0.066038	0.617789	-3.92311	Zdhhc5	zinc finger, DHHC domain containing 5
TC1400000528.mm.2	0.133336	7.28013	2.01047	0.0660723	0.617789	-3.92346	Gm6498	glyceraldehyde-3-phosphate dehydrogenase pseudogene
TC0700002764.mm.2	0.252415	5.70677	2.01034	0.0660879	0.617789	-3.92362	Proser3	proline and serine rich 3
TC0200000888.mm.2	0.207306	8.83547	2.0102	0.0661048	0.617789	-3.92379	Pkp4	plakophilin 4
TC1100000039.mm.2	-0.17438	7.01858	-2.01019	0.0661057	0.617789	-3.9238	Castor1	cytosolic arginine sensor for mTORC1 subunit 1
TC0200004455.mm.2	-0.197601	5.40053	-2.00988	0.0661428	0.617789	-3.92418	Pla2g4e	phospholipase A2, group IVE
TC1400001464.mm.2	-0.174638	5.87084	-2.00947	0.0661904	0.617789	-3.92466	Gm5087	predicted gene 5087
TC1200002421.mm.2	-0.142569	10.6897	-2.00939	0.0661998	0.617789	-3.92476	Atp5mpl	ATP synthase membrane subunit 6.8PL
TC0600002811.mm.2	0.513961	6.39275	2.00892	0.0662556	0.617789	-3.92533	Mdfic2	MyoD family inhibitor domain containing 2
TC0600002880.mm.2	-0.132041	8.13035	-2.00849	0.0663061	0.617789	-3.92584	Sumf1	sulfatase modifying factor 1
TC0700000420.mm.2	0.205757	7.68786	2.00831	0.0663284	0.617789	-3.92607	Dmac2	distal membrane arm assembly complex 2
TC0600000340.mm.2	0.215562	9.13615	2.00828	0.0663312	0.617789	-3.9261	Tmem140	transmembrane protein 140
TC1300002139.mm.2	-0.223171	5.78515	-2.00799	0.066366	0.617789	-3.92645	Ctsll3	cathepsin L-like 3
TC1800000528.mm.2	0.256404	6.92302	2.00771	0.0663994	0.617789	-3.92679	Sncaip	synuclein, alpha interacting protein (synphilin)
TC0400002479.mm.2	-0.192725	10.8247	-2.00731	0.0664459	0.617789	-3.92727	Sigmar1	sigma non-opioid intracellular receptor 1
TC1100003489.mm.2	0.216674	4.77252	2.0072	0.0664592	0.617789	-3.9274	Olfr462	olfactory receptor 462
TC1100003489.mm.2	0.216674	4.77252	2.0072	0.0664592	0.617789	-3.9274	Olfr463	olfactory receptor 463
TC1400000292.mm.2	0.627528	7.14081	2.00697	0.0664868	0.617789	-3.92768	Lrtm1	leucine-rich repeats and transmembrane domains 1
TC0600002978.mm.2	-0.166688	8.19969	-2.00692	0.0664923	0.617789	-3.92774	Rassf4	Ras association (RalGDS/AF-6) domain family member 4
TC1300000460.mm.2	0.166394	9.5186	2.00687	0.0664979	0.617789	-3.9278	Gcnt2	glucosaminyl (N-acetyl) transferase 2, I-branching enzyme
TC0X00001684.mm.2	-0.175626	8.4217	-2.00604	0.066597	0.617789	-3.9288	Trappc2	trafficking protein particle complex 2
TC1800001252.mm.2	-0.194996	5.44698	-2.00589	0.0666151	0.617789	-3.92898	Grxcr2	glutaredoxin, cysteine rich 2
TC0600003045.mm.2	-0.19553	9.96232	-2.00538	0.066675	0.617789	-3.92959	Atp6v1e1	ATPase, H+ transporting, lysosomal V1 subunit E1
TC0200002772.mm.2	0.223501	5.05657	2.00507	0.0667118	0.617789	-3.92996	Cdh4	cadherin 4
TC1000002237.mm.2	-0.176711	4.33408	-2.00505	0.0667147	0.617789	-3.92999	Pldi	polymorphic derived intron containing
TC1500002092.mm.2	-0.144964	7.9866	-2.00462	0.0667661	0.617789	-3.93051	Gxylt1	glucoside xylosyltransferase 1
TC0700002090.mm.2	-0.245675	6.55114	-2.00455	0.0667736	0.617789	-3.93059	Kcnq1	potassium voltage-gated channel, subfamily Q, member 1
TC0300001247.mm.2	-0.354939	8.71723	-2.00453	0.0667765	0.617789	-3.93062	Bcar3	breast cancer anti-estrogen resistance 3
TC0100003541.mm.2	-0.133852	9.22318	-2.00425	0.06681	0.617789	-3.93096	Nit1	nitrilase 1
TC0100000304.mm.2	-0.268352	11.5032	-2.0039	0.0668513	0.617789	-3.93137	Tmem182	transmembrane protein 182
TC1700000496.mm.2	-0.515603	10.0895	-2.00377	0.0668668	0.617789	-3.93153	Cdkn1a	cyclin-dependent kinase inhibitor 1A (P21)
TC0700001983.mm.2	0.15486	8.42247	2.00364	0.0668822	0.617789	-3.93169	Ppp2r2d	protein phosphatase 2, regulatory subunit B, delta
TC0200002851.mm.2	-0.189812	8.68013	-2.00362	0.0668849	0.617789	-3.93171	Hspa14	heat shock protein 14
TC1900001214.mm.2	-0.153608	6.11154	-2.0035	0.0668993	0.617789	-3.93186	Foxb2	forkhead box B2
TC1300000364.mm.2	0.173877	8.89654	2.00323	0.0669313	0.617789	-3.93218	Serpinb9	serine (or cysteine) peptidase inhibitor, clade B, member 9
TC0200005504.mm.2	-0.214484	6.46477	-2.00274	0.0669893	0.617789	-3.93277	Serinc4	serine incorporator 4
TC1100004232.mm.2	-0.199465	7.94937	-2.00205	0.0670724	0.617789	-3.9336	Dus1l	dihydrouridine synthase 1-like (S. cerevisiae)
TC0500001078.mm.2	0.127261	6.97109	2.00178	0.0671039	0.617789	-3.93392	Btbd8	BTB (POZ) domain containing 8
TC1800000801.mm.2	-0.176489	8.39737	-2.00076	0.0672264	0.617789	-3.93515	BC031181	cDNA sequence BC031181
TC0200000702.mm.2	-0.362611	8.59364	-2.00076	0.0672267	0.617789	-3.93516	Nek6	NIMA (never in mitosis gene a)-related expressed kinase 6
TC1100003574.mm.2	0.194482	4.90343	2.00074	0.0672285	0.617789	-3.93517	Tmem92	transmembrane protein 92
TC0400003171.mm.2	0.274996	5.66705	2.00053	0.0672544	0.617789	-3.93543	Dnai4	dynein axonemal intermediate chain 4
TC1600001824.mm.2	-0.185436	8.44001	-2.00048	0.0672604	0.617789	-3.93549	Nsun3	NOL1/NOP2/Sun domain family member 3
TC0100002127.mm.2	-0.202874	5.3323	-2.00041	0.0672679	0.617789	-3.93557	4931428L18Rik	RIKEN cDNA 4931428L18 gene
TC1700001898.mm.2	0.177141	9.49549	1.99981	0.06734	0.618028	-3.93629	Brd2	bromodomain containing 2
TC0100001207.mm.2	-0.459108	5.58143	-1.99942	0.0673873	0.618028	-3.93677	Etnk2	ethanolamine kinase 2
TC1600001327.mm.2	0.238298	4.30603	1.99921	0.0674121	0.618028	-3.93702	Olfr164	olfactory receptor 164
TC1800000956.mm.2	-0.191331	8.44253	-1.99911	0.0674243	0.618028	-3.93714	Mpp7	membrane protein, palmitoylated 7 (MAGUK p55 subfamily member 7)
TC0100001008.mm.2	0.142504	7.94916	1.9982	0.0675337	0.61849	-3.93823	Relch	RAB11 binding and LisH domain, coiled-coil and HEAT repeat containing
TC1300001751.mm.2	0.160436	7.92766	1.99746	0.0676222	0.61849	-3.93912	Gmds	GDP-mannose 4, 6-dehydratase
TC1200002154.mm.2	-0.335186	7.6298	-1.99742	0.0676272	0.61849	-3.93917	Ston2	stonin 2
TC1800000105.mm.2	-0.231484	6.95823	-1.99683	0.0676984	0.61849	-3.93988	Ttc39c	tetratricopeptide repeat domain 39C
TC1500000731.mm.2	0.370941	6.62244	1.99584	0.0678184	0.61849	-3.94107	Tef	thyrotroph embryonic factor
TC1400000763.mm.2	0.21122	6.54298	1.99576	0.0678275	0.61849	-3.94116	Cmtm5	CKLF-like MARVEL transmembrane domain containing 5
[truncated: 16,578 more rows]

## Sheet: S3
Supplemental Table 3 | Differential gene expression in gWAT of male offspring after maternal T3 treatment (N=3) vs control dams (N=6). Microarray data from Clariom S Assay.
Row.names	logFC	AveExpr	t	P.Value	adj.P.Val	B	SYMBOL	GENENAME
TC0900000393.mm.2	0.4351	3.97133	5.66666	0.000215019	0.665775	-1.48553	Olfr895	olfactory receptor 895
TC1900001415.mm.2	-0.857962	11.5659	-5.6627	0.000216188	0.665775	-1.48722	Acta2	actin, alpha 2, smooth muscle, aorta
TC0X00002267.mm.2	0.474413	8.52854	5.48079	0.000278013	0.665775	-1.56689	Map7d3	MAP7 domain containing 3
TC0700001494.mm.2	0.466043	4.00456	5.36162	0.00032864	0.665775	-1.62136	Olfr606	olfactory receptor 606
TC0100000240.mm.2	0.390565	5.8235	5.33533	0.000341086	0.665775	-1.63362	Arid5a	AT rich interactive domain 5A (MRF1-like)
TC0900002541.mm.2	-0.5097	10.0648	-5.29141	0.000363024	0.665775	-1.65432	Tpm1	tropomyosin 1, alpha
TC1000000215.mm.2	-0.629245	8.5887	-5.25258	0.000383676	0.665775	-1.67283	Ccn2	cellular communication network factor 2
TC0900001429.mm.2	0.486378	5.08905	5.19871	0.00041444	0.665775	-1.69886	Ucn2	urocortin 2
TC0100001308.mm.2	-0.959222	6.72896	-5.14118	0.000450221	0.665775	-1.72708	Kcnt2	potassium channel, subfamily T, member 2
TC1100000622.mm.2	0.459159	4.41504	5.10809	0.000472292	0.665775	-1.74353	Meikin	meiotic kinetochore factor
TC1300000763.mm.2	-0.430762	7.9063	-5.04793	0.000515428	0.665775	-1.77381	Mir23b	microRNA 23b
TC1300000763.mm.2	-0.430762	7.9063	-5.04793	0.000515428	0.665775	-1.77381	Mir27b	microRNA 27b
TC1300000763.mm.2	-0.430762	7.9063	-5.04793	0.000515428	0.665775	-1.77381	Mir24-1	microRNA 24-1
TC1300000763.mm.2	-0.430762	7.9063	-5.04793	0.000515428	0.665775	-1.77381	Aopep	aminopeptidase O
TC0300002291.mm.2	0.381171	6.42847	5.03401	0.000525995	0.665775	-1.78089	Ntrk1	neurotrophic tyrosine kinase, receptor, type 1
TC0600001769.mm.2	0.7967	9.45369	4.92551	0.00061675	0.665775	-1.83704	Resf1	retroelement silencing factor 1
TC0300003209.mm.2	0.472312	5.70785	4.82082	0.000720279	0.665775	-1.89284	Iqcj	IQ motif containing J
TC1600000487.mm.2	-0.766523	8.86811	-4.76994	0.00077714	0.665775	-1.92055	Mylk	myosin, light polypeptide kinase
TC0700000466.mm.2	0.423757	4.87011	4.67545	0.000895807	0.665775	-1.97304	Ttc9b	tetratricopeptide repeat domain 9B
TC0400002529.mm.2	-0.503136	8.42665	-4.58306	0.00103062	0.665775	-2.02568	Tpm2	tropomyosin 2, beta
TC0300001482.mm.2	-1.85222	7.88241	-4.57308	0.00104641	0.665775	-2.03144	Ddah1	dimethylarginine dimethylaminohydrolase 1
TC0900000442.mm.2	0.512916	4.2299	4.48984	0.00118864	0.665775	-2.08013	Olfr974	olfactory receptor 974
TC1700000934.mm.2	0.458504	6.11373	4.48661	0.00119457	0.665775	-2.08205	Treml4	triggering receptor expressed on myeloid cells-like 4
TC0100003875.mm.2	0.294966	6.67196	4.43297	0.00129752	0.665775	-2.11403	Ankrd39	ankyrin repeat domain 39
TC0300003251.mm.2	-1.13897	6.73669	-4.40483	0.00135525	0.665775	-2.13099	Clca3a1	chloride channel accessory 3A1
TC0X00000316.mm.2	-0.524469	7.53415	-4.35766	0.0014582	0.665775	-2.1597	Il13ra1	interleukin 13 receptor, alpha 1
TC0300003150.mm.2	0.843459	7.52995	4.33654	0.00150695	0.665775	-2.17267	St6galnac5	ST6 (alpha-N-acetyl-neuraminyl-2,3-beta-galactosyl-1,3)-N-acetylgalactosaminide alpha-2,6-sialyltransferase 5
TC0200001224.mm.2	0.84325	8.99077	4.29838	0.00159944	0.665775	-2.19629	Slc43a1	solute carrier family 43, member 1
TC5_GL456354_random00000004.mm.2	0.34836	5.03346	4.27744	0.00165274	0.665775	-2.20935	E330014E10Rik	RIKEN cDNA E330014E10 gene
TC1200000287.mm.2	0.451021	9.7376	4.27395	0.00166182	0.665775	-2.21154	Atxn7l1	ataxin 7-like 1
TC0600001414.mm.2	0.64405	4.0379	4.27061	0.00167052	0.665775	-2.21362	Vmn2r26	vomeronasal 2, receptor 26
TC0800000222.mm.2	0.367813	4.0089	4.26325	0.00168992	0.665775	-2.21824	Defa41	defensin, alpha, 41
TC1500001765.mm.2	0.480435	5.59479	4.26121	0.00169533	0.665775	-2.21952	BC024139	cDNA sequence BC024139
TC1500001765.mm.2	0.480435	5.59479	4.26121	0.00169533	0.665775	-2.21952	Eppk1	epiplakin 1
TC0700000132.mm.2	0.579612	4.2253	4.25124	0.00172206	0.665775	-2.22579	Vmn1r80	vomeronasal 1 receptor 80
TC1900000234.mm.2	0.386386	4.91562	4.23913	0.00175515	0.665775	-2.23343	Olfr1420	olfactory receptor 1420
TC1700000735.mm.2	0.413653	4.60063	4.2103	0.00183661	0.665775	-2.2517	H2-M11	histocompatibility 2, M region locus 11
TC0300000811.mm.2	-0.4439	5.1338	-4.20208	0.00186057	0.665775	-2.25694	S100a8	S100 calcium binding protein A8 (calgranulin A)
TC1500001207.mm.2	-0.297693	8.23422	-4.17011	0.0019569	0.665775	-2.2774	Rai14	retinoic acid induced 14
TC0300001236.mm.2	0.45167	8.68114	4.16901	0.00196031	0.665775	-2.27811	F3	coagulation factor III
TC1400002348.mm.2	0.366091	3.98933	4.15384	0.00200793	0.665775	-2.28788	Npm2	nucleophosmin/nucleoplasmin 2
TC0600003482.mm.2	0.534256	7.97811	4.15191	0.00201407	0.665775	-2.28913	Amn1	antagonist of mitotic exit network 1
TC0300000078.mm.2	0.391393	4.35171	4.15137	0.00201581	0.665775	-2.28948	Ralyl	RALY RNA binding protein-like
TC0400003602.mm.2	0.416424	5.8133	4.14109	0.00204892	0.665775	-2.29613	Lck	lymphocyte protein tyrosine kinase
TC0400003602.mm.2	0.416424	5.8133	4.14109	0.00204892	0.665775	-2.29613	Mir8119	microRNA 8119
TC1800001412.mm.2	0.432032	5.95767	4.13368	0.00207313	0.665775	-2.30093	Cdx1	caudal type homeobox 1
TC0700001590.mm.2	0.367477	3.98624	4.13015	0.00208476	0.665775	-2.30322	Olfr479	olfactory receptor 479
TC0600001372.mm.2	0.342968	4.70396	4.129	0.00208858	0.665775	-2.30397	A2m	alpha-2-macroglobulin
TC1600000036.mm.2	-0.401079	5.32424	-4.11875	0.00212283	0.665775	-2.31063	4930562C15Rik	RIKEN cDNA 4930562C15 gene
TC0X00003331.mm.2	-0.628058	4.57725	-4.11536	0.0021343	0.665775	-2.31284	Bmx	BMX non-receptor tyrosine kinase
TC0900002332.mm.2	0.498423	10.8928	4.11313	0.00214186	0.665775	-2.31429	Nrg4	neuregulin 4
TC1700002361.mm.2	0.38876	9.3092	4.08755	0.00223079	0.665775	-2.33103	Nudt12	nudix (nucleoside diphosphate linked moiety X)-type motif 12
TC0900001399.mm.2	-1.13043	5.95501	-4.05942	0.0023331	0.665775	-2.34955	Amt	aminomethyltransferase
TC0200000646.mm.2	-0.603634	4.2853	-4.05181	0.00236163	0.665775	-2.35459	Morn5	MORN repeat containing 5
TC0900002212.mm.2	-0.820024	9.47048	-4.049	0.00237225	0.665775	-2.35645	Tagln	transgelin
TC1700000646.mm.2	0.422745	7.33805	4.04239	0.00239744	0.665775	-2.36083	Dxo	decapping exoribonuclease
TC0700004065.mm.2	0.443639	6.15352	4.02223	0.00247599	0.665775	-2.37424	Nlrp10	NLR family, pyrin domain containing 10
TC0700004318.mm.2	0.350591	7.04468	4.02165	0.00247829	0.665775	-2.37463	Septin1	septin 1
TC0200004165.mm.2	0.413999	5.92942	3.98418	0.00263175	0.665775	-2.39974	Accsl	1-aminocyclopropane-1-carboxylate synthase (non-functional)-like
TC0200001365.mm.2	0.415443	5.74274	3.98334	0.0026353	0.665775	-2.40031	Rapsn	receptor-associated protein of the synapse
TC0100002385.mm.2	0.490108	9.81783	3.95985	0.0027367	0.665775	-2.41617	Fam126b	family with sequence similarity 126, member B
TC1100002919.mm.2	0.457368	4.72899	3.95847	0.00274279	0.665775	-2.41711	Slc5a10	solute carrier family 5 (sodium/glucose cotransporter), member 10
TC0100003300.mm.2	-0.34395	7.42816	-3.95381	0.0027634	0.665775	-2.42026	Ier5	immediate early response 5
TC0800001457.mm.2	-0.733919	5.06118	-3.94872	0.00278616	0.665775	-2.42372	Foxc2	forkhead box C2
TC0400002597.mm.2	0.325697	5.5743	3.94206	0.00281622	0.665775	-2.42824	Trmo	tRNA methyltransferase O
TC0700002793.mm.2	0.340694	4.64555	3.93668	0.00284074	0.665775	-2.43191	Scgb1b2	secretoglobin, family 1B, member 2
TC0500001221.mm.2	0.555758	8.12602	3.92324	0.00290298	0.665775	-2.44107	Acacb	acetyl-Coenzyme A carboxylase beta
TC1100001609.mm.2	0.398726	4.9478	3.90768	0.00297681	0.665775	-2.45172	Krtap31-1	keratin associated protein 31-1
TC1600002015.mm.2	0.439887	5.06431	3.90426	0.00299328	0.665775	-2.45407	Krtap14	keratin associated protein 14
TC1000003094.mm.2	0.31556	6.32909	3.89772	0.00302509	0.665775	-2.45856	Eef1akmt3	EEF1A lysine methyltransferase 3
TC1500002292.mm.2	0.310144	4.81323	3.89617	0.00303271	0.665775	-2.45963	Sp7	Sp7 transcription factor 7
TC1500000313.mm.2	0.502738	4.4227	3.87401	0.00314343	0.665775	-2.47491	9330182O14Rik	RIKEN cDNA 9330182O14 gene
TC0600002281.mm.2	0.389659	8.96555	3.86468	0.0031913	0.665775	-2.48136	Hoxa7	homeobox A7
TC0600002281.mm.2	0.389659	8.96555	3.86468	0.0031913	0.665775	-2.48136	Mira	mistral long non-coding RNA
TC0400002713.mm.2	-1.06213	7.28597	-3.85615	0.00323574	0.665775	-2.48728	Epb41l4b	erythrocyte membrane protein band 4.1 like 4b
TC0700002458.mm.2	0.320653	5.08399	3.85118	0.00326193	0.665775	-2.49073	Psg20	pregnancy-specific glycoprotein 20
TC1800000123.mm.2	-0.317849	4.57185	-3.83829	0.0033309	0.665775	-2.4997	Psma8	proteasome subunit alpha 8
TC0600002574.mm.2	-1.46007	7.0614	-3.83408	0.00335373	0.665775	-2.50264	Actg2	actin, gamma 2, smooth muscle, enteric
TC0700002950.mm.2	0.317197	8.11867	3.81885	0.00343777	0.665775	-2.51328	Cd33	CD33 antigen
TC1500001544.mm.2	0.441683	10.7207	3.81456	0.00346184	0.665775	-2.51629	Sntb1	syntrophin, basic 1
TC0200001251.mm.2	0.333634	3.81499	3.81207	0.00347594	0.665775	-2.51804	Olfr1020	olfactory receptor 1020
TC0600002494.mm.2	0.391632	9.75411	3.80694	0.00350507	0.665775	-2.52164	Elmod3	ELMO/CED-12 domain containing 3
TC1400001052.mm.2	0.298296	6.51719	3.80294	0.00352794	0.665775	-2.52445	Rubcnl	RUN and cysteine rich domain containing beclin 1 interacting protein like
TC0700002946.mm.2	0.429272	4.92964	3.79636	0.00356595	0.665775	-2.52907	Iglon5	IgLON family member 5
TC1300001036.mm.2	-0.352571	7.79179	-3.79456	0.00357646	0.665775	-2.53035	Serinc5	serine incorporator 5
TC0300001707.mm.2	0.409199	4.07758	3.78854	0.0036117	0.665775	-2.53459	Cpb1	carboxypeptidase B1 (tissue)
TC1100002512.mm.2	-1.28161	6.24149	-3.78421	0.0036373	0.665775	-2.53764	Wwc1	WW, C2 and coiled-coil domain containing 1
TC1600000374.mm.2	0.471488	3.79652	3.78015	0.00366141	0.665775	-2.54051	Cldn16	claudin 16
TC0700001837.mm.2	0.494841	4.18731	3.77219	0.00370928	0.665775	-2.54614	Mylpf	myosin light chain, phosphorylatable, fast skeletal muscle
TC1200001028.mm.2	-0.702179	6.13574	-3.76347	0.00376247	0.665775	-2.55232	Otub2	OTU domain, ubiquitin aldehyde binding 2
TC0600003232.mm.2	0.426672	5.08614	3.76233	0.00376948	0.665775	-2.55313	Clec12b	C-type lectin domain family 12, member B
TC0400003292.mm.2	0.431677	4.57676	3.75784	0.00379723	0.665775	-2.55631	Skint10	selection and upkeep of intraepithelial T cells 10
TC1100003634.mm.2	-1.14265	6.40472	-3.75165	0.00383584	0.665775	-2.56072	Lrrc46	leucine rich repeat containing 46
TC1200000797.mm.2	0.371949	10.512	3.75127	0.00383824	0.665775	-2.56099	Acot2	acyl-CoA thioesterase 2
TC0600003412.mm.2	-1.15527	7.4709	-3.7488	0.00385374	0.665775	-2.56274	Bcat1	branched chain aminotransferase 1, cytosolic
TC1100003143.mm.2	-1.71653	5.47749	-3.73014	0.00397318	0.665775	-2.57605	Tekt1	tektin 1
TC1400002162.mm.2	0.319373	7.27416	3.71871	0.00404821	0.665775	-2.58423	Phf11b	PHD finger protein 11B
TC1200001919.mm.2	0.371246	5.32956	3.71675	0.00406128	0.665775	-2.58564	D830013O20Rik	RIKEN cDNA D830013O20 gene
TC1500001395.mm.2	-0.847673	6.3591	-3.69859	0.00418402	0.665775	-2.59869	Ncald	neurocalcin delta
TC1500001395.mm.2	-0.847673	6.3591	-3.69859	0.00418402	0.665775	-2.59869	Gm15941	predicted gene 15941
TC0900001563.mm.2	-0.458581	8.06344	-3.69716	0.00419384	0.665775	-2.59971	Itga9	integrin alpha 9
TC0200003807.mm.2	0.395545	4.86407	3.69437	0.00421306	0.665775	-2.60172	Ttn	titin
TC0900001789.mm.2	-0.550451	5.63513	-3.68649	0.0042679	0.665775	-2.6074	Deup1	deuterosome assembly protein 1
TC1500002040.mm.2	-0.376752	8.36817	-3.68061	0.00430929	0.665775	-2.61165	Plxnb2	plexin B2
TC1900001162.mm.2	0.435356	3.77992	3.67179	0.00437225	0.665775	-2.61804	Olfr1437	olfactory receptor 1437
TC0200004114.mm.2	-0.481294	5.29286	-3.6611	0.00444973	0.665775	-2.62578	1110051M20Rik	RIKEN cDNA 1110051M20 gene
TC1100002788.mm.2	0.371939	4.8023	3.64845	0.0045433	0.665775	-2.63498	Glra1	glycine receptor, alpha 1 subunit
TC0100003193.mm.2	-0.561948	10.7361	-3.64811	0.00454589	0.665775	-2.63523	Cfh	complement component factor h
TC0200002435.mm.2	0.43803	8.6783	3.64034	0.00460438	0.665775	-2.64089	Adig	adipogenin
TC1500002346.mm.2	-0.301722	8.61895	-3.63521	0.00464351	0.665775	-2.64464	Plec	plectin
TC1400001704.mm.2	0.332089	4.51271	3.63236	0.00466532	0.665775	-2.64671	Slc18a3	solute carrier family 18 (vesicular monoamine), member 3
TC0100001634.mm.2	0.508768	5.51394	3.62919	0.00468978	0.665775	-2.64903	Ifi208	interferon activated gene 208
TC1400000004.mm.2	0.590949	5.12887	3.62561	0.00471752	0.665775	-2.65165	D830030K20Rik	RIKEN cDNA D830030K20 gene
TC0200003269.mm.2	0.319687	8.89472	3.62285	0.00473906	0.665775	-2.65367	Sh3glb2	SH3-domain GRB2-like endophilin B2
TC0X00000094.mm.2	0.479807	4.0856	3.62229	0.00474343	0.665775	-2.65408	Gm6592	predicted gene 6592
TC0700002641.mm.2	0.464679	6.11734	3.62164	0.00474855	0.665775	-2.65456	Tmem91	transmembrane protein 91
TC1900000967.mm.2	0.534848	5.98985	3.61942	0.00476595	0.665775	-2.65618	Ctsw	cathepsin W
TC1100000009.mm.2	-0.529802	7.54801	-3.61897	0.00476951	0.665775	-2.65651	Pik3ip1	phosphoinositide-3-kinase interacting protein 1
TC0X00000088.mm.2	-0.850094	7.79661	-3.61886	0.00477031	0.665775	-2.65659	Slc38a5	solute carrier family 38, member 5
TC1000000194.mm.2	0.322929	3.96597	3.61572	0.00479512	0.665775	-2.65889	Taar1	trace amine-associated receptor 1
TC0300000801.mm.2	0.396406	6.43909	3.6077	0.00485903	0.665775	-2.66478	S100a14	S100 calcium binding protein A14
TC0500002684.mm.2	0.36428	4.57462	3.60754	0.0048603	0.665775	-2.6649	Tmprss11f	transmembrane protease, serine 11f
TC1300001474.mm.2	0.352892	5.57149	3.60621	0.00487093	0.665775	-2.66587	Hecw1	HECT, C2 and WW domain containing E3 ubiquitin protein ligase 1
TC1900000806.mm.2	0.389619	6.45255	3.5942	0.00496852	0.665775	-2.67471	Adrb1	adrenergic receptor, beta 1
TC0800000824.mm.2	0.37016	6.18031	3.59371	0.00497254	0.665775	-2.67507	1700030K09Rik	RIKEN cDNA 1700030K09 gene
TC0400001044.mm.2	0.292877	4.34972	3.58964	0.00500614	0.665775	-2.67807	Pramel19	PRAME like 19
TC1600001184.mm.2	0.565961	6.16281	3.58315	0.00506015	0.665775	-2.68286	Grin2a	glutamate receptor, ionotropic, NMDA2A (epsilon 1)
TC0700003970.mm.2	0.726389	4.41767	3.5749	0.00512958	0.665775	-2.68895	Olfr684	olfactory receptor 684
TC1400001558.mm.2	0.328992	7.47845	3.56783	0.00518999	0.665775	-2.69419	Dusp13	dual specificity phosphatase 13
TC1900000993.mm.2	0.287053	7.77144	3.55914	0.00526515	0.665775	-2.70063	Pola2	polymerase (DNA directed), alpha 2
TC0100001711.mm.2	-0.295318	7.99321	-3.55537	0.00529816	0.665775	-2.70344	Parp1	poly (ADP-ribose) polymerase family, member 1
TC0100001711.mm.2	-0.295318	7.99321	-3.55537	0.00529816	0.665775	-2.70344	Mir6904	microRNA 6904
TC0500003274.mm.2	0.301379	6.82367	3.55341	0.00531534	0.665775	-2.70489	Dhx37	DEAH (Asp-Glu-Ala-His) box polypeptide 37
TC1500001717.mm.2	-0.559731	7.34884	-3.53591	0.00547184	0.665775	-2.71792	Lynx1	Ly6/neurotoxin 1
TC0200005189.mm.2	0.370353	6.53961	3.5335	0.00549369	0.665775	-2.71972	Spata2	spermatogenesis associated 2
TC0800002910.mm.2	0.243091	7.67553	3.52616	0.005561	0.665775	-2.7252	Atxn1l	ataxin 1-like
TC0200001377.mm.2	-0.608473	6.76242	-3.52325	0.00558792	0.665775	-2.72738	Lrp4	low density lipoprotein receptor-related protein 4
TC1300002146.mm.2	-0.386353	4.01832	-3.52167	0.00560259	0.665775	-2.72856	Ctsq	cathepsin Q
TC0600001768.mm.2	0.645183	8.08764	3.50986	0.0057135	0.665775	-2.7374	Etfbkmt	electron transfer flavoprotein beta subunit lysine methyltransferase
TC1500000503.mm.2	-0.568482	7.09619	-3.50175	0.00579102	0.665775	-2.74349	Khdrbs3	KH domain containing, RNA binding, signal transduction associated 3
TC0400002129.mm.2	-0.283379	9.87072	-3.50103	0.00579803	0.665775	-2.74404	Rps20	ribosomal protein S20
TC0500001636.mm.2	-0.278399	6.14112	-3.49844	0.005823	0.665775	-2.74598	Zcwpw1	zinc finger, CW type with PWWP domain 1
TC1200000817.mm.2	0.311947	5.35749	3.49635	0.00584322	0.665775	-2.74755	Vsx2	visual system homeobox 2
TC0500002886.mm.2	0.380791	4.77238	3.49404	0.00586577	0.665775	-2.74929	Gm17660	predicted gene, 17660
TC1700001143.mm.2	-0.964308	6.87751	-3.48432	0.00596128	0.665775	-2.75661	Clip4	CAP-GLY domain containing linker protein family, member 4
TC0700004567.mm.2	0.347964	5.79003	3.48322	0.00597227	0.665775	-2.75744	Prr33	proline rich 33
TC1100000854.mm.2	0.304393	5.25653	3.47291	0.0060756	0.665775	-2.76522	Myh1	myosin, heavy polypeptide 1, skeletal muscle, adult
TC1100002233.mm.2	-0.455843	7.83053	-3.47234	0.00608133	0.665775	-2.76565	Cobl	cordon-bleu WH2 repeat
TC0600003334.mm.2	-1.36279	5.60778	-3.46985	0.00610666	0.665775	-2.76754	Art4	ADP-ribosyltransferase 4
TC0700000257.mm.2	0.446592	4.02798	3.46776	0.00612795	0.665775	-2.76912	Ceacam5	carcinoembryonic antigen-related cell adhesion molecule 5
TC0X00002685.mm.2	-0.704496	6.23398	-3.46289	0.00617784	0.665775	-2.77281	Eda2r	ectodysplasin A2 receptor
TC1100003569.mm.2	0.47252	4.90641	3.45679	0.00624095	0.665775	-2.77743	Eme1	essential meiotic structure-specific endonuclease 1
TC0500002091.mm.2	0.289759	7.08021	3.45177	0.00629336	0.665775	-2.78124	Wdr86	WD repeat domain 86
TC0100002954.mm.2	0.399351	7.98598	3.4491	0.00632146	0.665775	-2.78327	Ptpn4	protein tyrosine phosphatase, non-receptor type 4
TC0900000212.mm.2	-1.3763	7.27079	-3.44456	0.00636946	0.665775	-2.78671	Cnn1	calponin 1
TC1400000951.mm.2	0.386467	6.21511	3.44329	0.00638301	0.665775	-2.78768	Pnma2	paraneoplastic antigen MA2
TC0X00002057.mm.2	-0.317674	9.97094	-3.44057	0.00641199	0.665775	-2.78975	Rpl39	ribosomal protein L39
TC1900000709.mm.2	-0.373916	8.28157	-3.44032	0.0064146	0.665775	-2.78993	As3mt	arsenite methyltransferase
TC1100001886.mm.2	-0.655956	8.34872	-3.43274	0.00649632	0.665775	-2.79571	Slc9a3r1	solute carrier family 9 (sodium/hydrogen exchanger), member 3 regulator 1
TC0300003080.mm.2	-0.574501	4.39116	-3.42648	0.00656447	0.665775	-2.80048	Clca3b	chloride channel accessory 3B
TC0X00002867.mm.2	0.435454	5.51282	3.42087	0.00662625	0.665775	-2.80476	Hdx	highly divergent homeobox
TC0400000314.mm.2	0.428844	5.16709	3.41503	0.00669119	0.665775	-2.80923	Cga	glycoprotein hormones, alpha subunit
TC0X00001146.mm.2	0.47809	5.63467	3.41089	0.00673768	0.665775	-2.8124	Ube2dnl1	ubiquitin-conjugating enzyme E2D N-terminal like 1
TC1700001648.mm.2	-0.391164	8.44331	-3.41053	0.00674175	0.665775	-2.81268	Jpt2	Jupiter microtubule associated homolog 2
TC1800000581.mm.2	-0.539831	4.11076	-3.40962	0.00675196	0.665775	-2.81337	Ccdc192	coiled-coil domain containing 192
TC1000001881.mm.2	-0.242761	10.8887	-3.40091	0.00685099	0.665775	-2.82004	Rps12	ribosomal protein S12
TC1000001881.mm.2	-0.242761	10.8887	-3.40091	0.00685099	0.665775	-2.82004	Snora33	small nucleolar RNA, H/ACA box 33
TC1000001881.mm.2	-0.242761	10.8887	-3.40091	0.00685099	0.665775	-2.82004	Snord100	small nucleolar RNA, C/D box 100
TC1900000219.mm.2	0.859717	4.66035	3.40031	0.00685779	0.665775	-2.8205	Ms4a4b	membrane-spanning 4-domains, subfamily A, member 4B
TC0900000602.mm.2	-0.448705	6.00379	-3.39101	0.00696526	0.665775	-2.82764	Pih1d2	PIH1 domain containing 2
TC0100002827.mm.2	0.370761	5.5027	3.39092	0.00696632	0.665775	-2.82771	Kif1a	kinesin family member 1A
TC1300002176.mm.2	-2.48981	6.55261	-3.3909	0.00696656	0.665775	-2.82772	Fbp1	fructose bisphosphatase 1
TC0700000941.mm.2	-0.2663	5.31763	-3.39043	0.00697209	0.665775	-2.82809	Gabrb3	gamma-aminobutyric acid (GABA) A receptor, subunit beta 3
TC1900001556.mm.2	0.386051	4.17314	3.38653	0.00701774	0.665775	-2.83109	Pkd2l1	polycystic kidney disease 2-like 1
TC0300002051.mm.2	0.257215	6.27236	3.38332	0.00705553	0.665775	-2.83356	P2ry14	purinergic receptor P2Y, G-protein coupled, 14
TC0300002051.mm.2	0.257215	6.27236	3.38332	0.00705553	0.665775	-2.83356	F630111L10Rik	RIKEN cDNA F630111L10 gene
TC0700001086.mm.2	-0.53634	7.4441	-3.38322	0.00705669	0.665775	-2.83363	Akap13	A kinase (PRKA) anchor protein 13
TC0500000811.mm.2	0.408655	4.24277	3.38292	0.00706023	0.665775	-2.83386	Ambn	ameloblastin
TC0X00001782.mm.2	-0.638539	5.61213	-3.37605	0.00714191	0.665775	-2.83916	Ccdc120	coiled-coil domain containing 120
TC1200000657.mm.2	-0.263865	4.50949	-3.37313	0.0071768	0.665775	-2.8414	Syt16	synaptotagmin XVI
TC0600000053.mm.2	0.249062	6.69648	3.36432	0.00728353	0.665775	-2.84821	Mios	meiosis regulator for oocyte development
TC1500002038.mm.2	0.320173	7.37081	3.35879	0.00735124	0.665775	-2.85247	Mapk12	mitogen-activated protein kinase 12
TC1700000472.mm.2	0.438214	6.93804	3.35509	0.00739708	0.665775	-2.85534	Zfp523	zinc finger protein 523
TC0600001334.mm.2	0.238455	7.22762	3.35446	0.00740487	0.665775	-2.85583	Dcp1b	decapping mRNA 1B
TC0200001343.mm.2	0.374081	4.1915	3.35275	0.00742605	0.665775	-2.85715	Olfr1265	olfactory receptor 1265
TC0700000773.mm.2	0.32068	6.07794	3.3498	0.00746284	0.665775	-2.85943	Klk10	kallikrein related-peptidase 10
TC0800000830.mm.2	0.323568	5.74591	3.34687	0.0074997	0.665775	-2.86171	Tmem38a	transmembrane protein 38A
TC0300002165.mm.2	-1.07439	5.17952	-3.34084	0.00757585	0.665775	-2.86638	Zbbx	zinc finger, B-box domain containing
TC0900001170.mm.2	-0.355072	6.02817	-3.33671	0.00762853	0.665775	-2.86959	Plscr1	phospholipid scramblase 1
TC1700000990.mm.2	0.408982	6.85682	3.33568	0.00764177	0.665775	-2.87039	Adgre4	adhesion G protein-coupled receptor E4
TC1000002406.mm.2	-0.347985	9.49386	-3.32459	0.0077852	0.665775	-2.87901	Col6a1	collagen, type VI, alpha 1
TC1000003117.mm.2	-0.749073	7.85566	-3.3232	0.00780337	0.665775	-2.88009	Shmt2	serine hydroxymethyltransferase 2 (mitochondrial)
TC0700002720.mm.2	-1.31142	8.68936	-3.31987	0.00784718	0.665775	-2.88269	Spint2	serine protease inhibitor, Kunitz type 2
TC0600002958.mm.2	0.406298	6.16001	3.3154	0.00790633	0.665775	-2.88617	Tmem40	transmembrane protein 40
TC1000000823.mm.2	0.488478	6.79626	3.3146	0.00791693	0.665775	-2.8868	Elane	elastase, neutrophil expressed
TC1500001183.mm.2	0.770032	8.9756	3.31104	0.00796441	0.665775	-2.88957	Slc1a3	solute carrier family 1 (glial high affinity glutamate transporter), member 3
TC1900001093.mm.2	0.3293	6.71619	3.30792	0.00800624	0.665775	-2.89201	Best1	bestrophin 1
TC0400002642.mm.2	0.478156	4.59965	3.30713	0.00801693	0.665775	-2.89263	Grin3a	glutamate receptor ionotropic, NMDA3A
TC1500000660.mm.2	0.278951	10.1769	3.30474	0.00804917	0.665775	-2.89449	Triobp	TRIO and F-actin binding protein
TC0700001430.mm.2	-1.49396	8.47713	-3.30396	0.00805976	0.665775	-2.89511	Stard10	START domain containing 10
TC0900002450.mm.2	-0.243661	11.7392	-3.2998	0.00811626	0.665775	-2.89836	Rplp1	ribosomal protein, large, P1
TC1900001288.mm.2	0.33363	4.79923	3.29935	0.00812233	0.665775	-2.8987	Foxd4	forkhead box D4
TC0100000648.mm.2	0.290963	7.05068	3.29723	0.00815141	0.665775	-2.90037	Cdk5r2	cyclin-dependent kinase 5, regulatory subunit 2 (p39)
TC0100000159.mm.2	0.309795	6.38748	3.29396	0.00819631	0.665775	-2.90292	B3gat2	beta-1,3-glucuronyltransferase 2 (glucuronosyltransferase S)
TC0400002525.mm.2	0.376738	4.62707	3.2928	0.00821222	0.665775	-2.90383	Sit1	suppression inducing transmembrane adaptor 1
TC0800000030.mm.2	0.386948	5.3074	3.29117	0.00823479	0.665775	-2.90511	Lrrc8e	leucine rich repeat containing 8 family, member E
TC1400000269.mm.2	-0.619783	6.28237	-3.28816	0.00827655	0.665775	-2.90746	Il17rd	interleukin 17 receptor D
TC0900002883.mm.2	0.252101	9.05244	3.2839	0.00833618	0.665775	-2.91081	Rasa2	RAS p21 protein activator 2
TC1700000142.mm.2	0.44184	5.58935	3.28061	0.00838231	0.665775	-2.91338	Mrgprh	MAS-related GPR, member H
TC0700003820.mm.2	-0.754677	7.08521	-3.27861	0.00841067	0.665775	-2.91496	Dnajb13	DnaJ heat shock protein family (Hsp40) member B13
TC0300001983.mm.2	-0.333027	4.02473	-3.27804	0.00841871	0.665775	-2.91541	Frem2	Fras1 related extracellular matrix protein 2
TC0700003517.mm.2	-0.436452	8.90647	-3.27409	0.0084749	0.665775	-2.91851	Slco3a1	solute carrier organic anion transporter family, member 3a1
TC1000000355.mm.2	-0.774194	6.79393	-3.273	0.00849037	0.665775	-2.91936	Ddo	D-aspartate oxidase
TC0100002681.mm.2	-0.632882	5.85343	-3.26693	0.0085775	0.665775	-2.92413	Slc19a3	solute carrier family 19, member 3
TC0400001035.mm.2	-1.17966	7.06783	-3.2591	0.00869135	0.665775	-2.9303	Dnajc6	DnaJ heat shock protein family (Hsp40) member C6
TC1100000072.mm.2	0.415878	10.9927	3.25662	0.00872775	0.665775	-2.93226	Xbp1	X-box binding protein 1
TC1700000064.mm.2	-0.3833	5.57792	-3.25593	0.00873794	0.665775	-2.9328	Sytl3	synaptotagmin-like 3
TC1900001182.mm.2	0.558284	3.76321	3.24976	0.00882919	0.665775	-2.93767	Olfr1472	olfactory receptor 1472
TC0X00000319.mm.2	-0.610714	6.0938	-3.24935	0.00883523	0.665775	-2.93799	Lonrf3	LON peptidase N-terminal domain and ring finger 3
TC0300002959.mm.2	-1.03842	7.81794	-3.24872	0.00884474	0.665775	-2.93849	Sgms2	sphingomyelin synthase 2
TC1900001113.mm.2	0.361088	6.43931	3.2487	0.00884492	0.665775	-2.9385	Cd5	CD5 antigen
TC0200004363.mm.2	-1.43068	5.58288	-3.24629	0.00888093	0.665775	-2.94041	Grem1	gremlin 1, DAN family BMP antagonist
TC0700002548.mm.2	0.346299	4.16499	3.2422	0.00894245	0.665775	-2.94364	Vmn1r249	vomeronasal 1 receptor 249
TC0700002548.mm.2	0.346299	4.16499	3.2422	0.00894245	0.665775	-2.94364	Vmn1r260	vomeronasal 1 receptor 260
TC1000000898.mm.2	-0.85971	7.4915	-3.23559	0.00904251	0.665775	-2.94887	Smim24	small integral membrane protein 24
TC0700000961.mm.2	-0.366346	9.07443	-3.23286	0.00908433	0.665775	-2.95103	Ndn	necdin, MAGE family member
TC0300000812.mm.2	0.250347	6.50279	3.23216	0.00909503	0.665775	-2.95159	Pglyrp4	peptidoglycan recognition protein 4
TC0700004228.mm.2	0.271283	7.08758	3.23124	0.00910917	0.665775	-2.95231	Ern2	endoplasmic reticulum (ER) to nucleus signalling 2
TC0600003140.mm.2	0.506289	4.74825	3.23025	0.00912433	0.665775	-2.9531	Cd27	CD27 antigen
TC0600003140.mm.2	0.506289	4.74825	3.23025	0.00912433	0.665775	-2.9531	Mir8113	microRNA 8113
TC1600000006.mm.2	0.301923	4.34957	3.23002	0.00912785	0.665775	-2.95328	Olfr161	olfactory receptor 161
TC1300000551.mm.2	-0.369346	7.26072	-3.22658	0.009181	0.665775	-2.95601	Id4	inhibitor of DNA binding 4
TC1300001784.mm.2	0.338389	8.56615	3.22497	0.00920596	0.665775	-2.95728	Slc22a23	solute carrier family 22, member 23
TC0300002595.mm.2	-0.492315	8.26223	-3.22478	0.00920885	0.665775	-2.95743	Ptgfrn	prostaglandin F2 receptor negative regulator
TC0600000470.mm.2	0.368189	4.49321	3.22438	0.00921511	0.665775	-2.95775	Olfr449	olfactory receptor 449
TC1300000624.mm.2	0.387187	5.75973	3.22008	0.00928223	0.665775	-2.96116	Hrh2	histamine receptor H2
TC0400001486.mm.2	0.288168	6.45142	3.2196	0.00928972	0.665775	-2.96154	Dlgap3	DLG associated protein 3
TC0700000776.mm.2	0.37267	6.10145	3.20539	0.00951516	0.665775	-2.97283	Klk7	kallikrein related-peptidase 7 (chymotryptic, stratum corneum)
TC1300000293.mm.2	0.316544	4.16973	3.2035	0.0095456	0.665775	-2.97434	Prl3d1	prolactin family 3, subfamily d, member 1
TC1200001990.mm.2	-0.369405	8.8606	-3.20258	0.0095604	0.665775	-2.97507	Actn1	actinin, alpha 1
TC0100001995.mm.2	-0.284891	4.02988	-3.20115	0.00958359	0.665775	-2.97621	4930444P10Rik	RIKEN cDNA 4930444P10 gene
TC0100003823.mm.2	-0.440951	6.70512	-3.19774	0.00963882	0.665775	-2.97892	Traf5	TNF receptor-associated factor 5
TC0300003067.mm.2	0.245569	9.74396	3.19548	0.00967568	0.665775	-2.98072	Lmo4	LIM domain only 4
TC1600001247.mm.2	-0.702343	8.52019	-3.19467	0.00968892	0.665775	-2.98137	Myh11	myosin, heavy polypeptide 11, smooth muscle
TC0700000460.mm.2	0.433148	6.56444	3.19417	0.00969716	0.665775	-2.98177	Sertad1	SERTA domain containing 1
TC1100000519.mm.2	-0.432002	7.2108	-3.18755	0.00980619	0.665775	-2.98705	Flt4	FMS-like tyrosine kinase 4
TC1100000498.mm.2	0.271731	4.52498	3.18555	0.00983941	0.665775	-2.98865	Olfr1394	olfactory receptor 1394
TC0700004502.mm.2	0.427445	4.38894	3.18452	0.00985649	0.665775	-2.98947	Olfr536	olfactory receptor 536
TC0700003008.mm.2	0.356096	11.1586	3.18079	0.00991893	0.665775	-2.99245	Dhdh	dihydrodiol dehydrogenase (dimeric)
TC1200001704.mm.2	0.372676	8.9227	3.18042	0.00992503	0.665775	-2.99274	Prkd1	protein kinase D1
TC0300002711.mm.2	-0.562642	6.42073	-3.17746	0.00997485	0.665775	-2.99511	Slc6a17	solute carrier family 6 (neurotransmitter transporter), member 17
TC0100000227.mm.2	0.40114	6.02347	3.17548	0.0100084	0.665775	-2.9967	Cfc1	cripto, FRL-1, cryptic family 1
TC0900002281.mm.2	0.288412	11.3169	3.17455	0.010024	0.665775	-2.99744	Sik2	salt inducible kinase 2
TC0600003144.mm.2	-0.63019	5.78759	-3.17122	0.0100806	0.665775	-3.0001	Tuba3a	tubulin, alpha 3A
TC0800001085.mm.2	-0.633531	8.58931	-3.17012	0.0100994	0.665775	-3.00098	Gnao1	guanine nucleotide binding protein, alpha O
TC1900000549.mm.2	-0.500745	8.42581	-3.16889	0.0101205	0.665775	-3.00197	Slc35g1	solute carrier family 35, member G1
TC0100002633.mm.2	0.464085	6.84026	3.16314	0.0102193	0.665775	-3.00658	BC035947	cDNA sequence BC035947
TC0800002585.mm.2	-0.349208	6.71912	-3.1618	0.0102425	0.665775	-3.00765	Ier2	immediate early response 2
TC1300000481.mm.2	-0.563171	6.94187	-3.16133	0.0102506	0.665775	-3.00803	Edn1	endothelin 1
TC1400001528.mm.2	-1.10861	6.03154	-3.15744	0.0103183	0.665775	-3.01115	Kcnk5	potassium channel, subfamily K, member 5
TC0300001245.mm.2	0.245025	7.6459	3.15693	0.0103272	0.665775	-3.01156	Dnttip2	deoxynucleotidyltransferase, terminal, interacting protein 2
TC0100003591.mm.2	0.924277	6.83504	3.15626	0.0103389	0.665775	-3.01209	Ifi213	interferon activated gene 213
TC0400003576.mm.2	0.243973	7.06697	3.15536	0.0103547	0.665775	-3.01282	Zscan20	zinc finger and SCAN domains 20
TC0500001296.mm.2	-0.405009	6.98153	-3.15532	0.0103554	0.665775	-3.01285	Vsig10	V-set and immunoglobulin domain containing 10
TC1900001051.mm.2	0.339069	11.5148	3.15411	0.0103767	0.665775	-3.01382	Lgals12	lectin, galactose binding, soluble 12
TC0X00000954.mm.2	0.492399	4.29182	3.15216	0.0104108	0.665775	-3.01539	Awat1	acyl-CoA wax alcohol acyltransferase 1
TC0X00001634.mm.2	0.286085	10.993	3.15186	0.0104161	0.665775	-3.01562	Phka2	phosphorylase kinase alpha 2
TC1700000806.mm.2	0.308034	4.43495	3.14678	0.0105061	0.665775	-3.01971	Esp16	exocrine gland secreted peptide 16
TC1100001785.mm.2	0.51305	5.79343	3.13969	0.010633	0.665775	-3.02541	Milr1	mast cell immunoglobulin like receptor 1
TC1400001064.mm.2	0.231436	4.32434	3.13868	0.0106511	0.665775	-3.02622	Kctd4	potassium channel tetramerisation domain containing 4
TC1700000496.mm.2	-1.02406	10.0925	-3.13764	0.0106698	0.665775	-3.02706	Cdkn1a	cyclin-dependent kinase inhibitor 1A (P21)
TC0100000338.mm.2	0.798089	8.95276	3.13668	0.0106873	0.665775	-3.02784	Gulp1	GULP, engulfment adaptor PTB domain containing 1
TC0300000210.mm.2	-0.365139	8.46486	-3.13242	0.0107646	0.665775	-3.03127	Skil	SKI-like
TC0400001645.mm.2	0.361025	6.52084	3.13167	0.0107782	0.665775	-3.03187	Rhd	Rh blood group, D antigen
TC1100000727.mm.2	0.526633	4.33442	3.12992	0.0108103	0.665775	-3.03328	Olfr225	olfactory receptor 225
TC0700001523.mm.2	0.375255	4.19071	3.12922	0.010823	0.665775	-3.03384	Olfr651	olfactory receptor 651
TC0600001462.mm.2	-0.577845	8.01099	-3.12834	0.0108391	0.665775	-3.03455	Vwf	Von Willebrand factor
TC0400002372.mm.2	0.360786	7.38066	3.127	0.0108638	0.665775	-3.03563	Pm20d2	peptidase M20 domain containing 2
TC1100000436.mm.2	0.295341	6.23729	3.12369	0.010925	0.665775	-3.03831	Il12b	interleukin 12b
TC0700000548.mm.2	0.259801	5.2109	3.1206	0.0109823	0.665775	-3.0408	Zfp382	zinc finger protein 382
TC0900001232.mm.2	-0.582637	9.34234	-3.11853	0.0110208	0.665775	-3.04247	Rbp1	retinol binding protein 1, cellular
TC0600003364.mm.2	-0.93862	4.61632	-3.11752	0.0110397	0.665775	-3.04329	Slco1a4	solute carrier organic anion transporter family, member 1a4
TC0200000492.mm.2	-1.28356	6.74694	-3.11624	0.0110638	0.665775	-3.04432	Ak8	adenylate kinase 8
TC0400001970.mm.2	-1.09954	6.43508	-3.11508	0.0110855	0.665775	-3.04526	Slc2a5	solute carrier family 2 (facilitated glucose transporter), member 5
TC1300002031.mm.2	0.253646	8.58682	3.11443	0.0110977	0.665775	-3.04578	Thoc3	THO complex 3
TC0800002644.mm.2	-0.426165	4.99417	-3.11133	0.0111561	0.665775	-3.04829	Cbln1	cerebellin 1 precursor protein
TC0700002973.mm.2	0.314313	5.56204	3.11129	0.0111569	0.665775	-3.04832	Zfp473	zinc finger protein 473
TC0800002628.mm.2	0.352354	4.40909	3.109	0.0112003	0.665775	-3.05018	Abcc12	ATP-binding cassette, sub-family C (CFTR/MRP), member 12
TC0700002623.mm.2	0.363836	5.4761	3.10875	0.011205	0.665775	-3.05037	Pou2f2	POU domain, class 2, transcription factor 2
TC0700002623.mm.2	0.363836	5.4761	3.10875	0.011205	0.665775	-3.05037	Mir6537	microRNA 6537
TC0100001076.mm.2	0.281103	7.80566	3.10693	0.0112396	0.665775	-3.05185	Tmem185b	transmembrane protein 185B
TC0400000064.mm.2	0.480079	5.9484	3.10408	0.0112941	0.665775	-3.05416	Clvs1	clavesin 1
TC1700001187.mm.2	-0.741205	8.38289	-3.1024	0.0113262	0.665775	-3.05551	Vit	vitrin
TC0500002592.mm.2	-0.927914	6.64178	-3.10198	0.0113343	0.665775	-3.05585	Ociad2	OCIA domain containing 2
TC0300002444.mm.2	-0.479511	5.99927	-3.10163	0.0113411	0.665775	-3.05614	Riiad1	regulatory subunit of type II PKA R-subunit (RIIa) domain containing 1
TC0500002652.mm.2	0.383259	5.21075	3.10112	0.0113509	0.665775	-3.05656	Pea15b-ps	phosphoprotein enriched in astrocytes 15B, pseudogene
TC0500001209.mm.2	0.217306	7.07405	3.10061	0.0113607	0.665775	-3.05697	Ficd	FIC domain containing
TC1300002751.mm.2	0.424114	5.3869	3.09935	0.0113849	0.665775	-3.05798	Tcstv1	2-cell-stage, variable group, member 1
TC0X00001282.mm.2	-0.308115	10.0983	-3.09918	0.0113882	0.665775	-3.05812	Rpl36a	ribosomal protein L36A
TC0400000894.mm.2	0.436449	5.77419	3.09754	0.0114199	0.665775	-3.05945	Gm13272	predicted gene 13272
TC0400000894.mm.2	0.436449	5.77419	3.09754	0.0114199	0.665775	-3.05945	Gm13285	predicted gene 13285
TC0400000894.mm.2	0.436449	5.77419	3.09754	0.0114199	0.665775	-3.05945	Gm13290	predicted gene 13290
TC0400000894.mm.2	0.436449	5.77419	3.09754	0.0114199	0.665775	-3.05945	Gm13289	predicted gene 13289
TC1800000791.mm.2	-0.756874	5.38266	-3.09701	0.0114302	0.665775	-3.05988	Myo5b	myosin VB
TC0500003244.mm.2	0.548648	10.4327	3.09664	0.0114374	0.665775	-3.06018	Hcar1	hydrocarboxylic acid receptor 1
TC0300001846.mm.2	0.425168	4.99879	3.09358	0.0114969	0.665775	-3.06266	Qrfpr	pyroglutamylated RFamide peptide receptor
TC0400001738.mm.2	0.267315	7.01941	3.09293	0.0115096	0.665775	-3.06319	Tmco4	transmembrane and coiled-coil domains 4
TC0600001192.mm.2	0.263352	7.18136	3.09183	0.0115311	0.665775	-3.06408	Setmar	SET domain without mariner transposase fusion
TC0600000573.mm.2	0.477215	4.41654	3.08986	0.0115697	0.665775	-3.06568	Doxl1	diamine oxidase-like protein 1
TC1400001253.mm.2	-0.273007	7.52644	-3.08966	0.0115735	0.665775	-3.06584	Gpc6	glypican 6
TC0800002429.mm.2	-0.553246	9.28506	-3.08523	0.0116609	0.665775	-3.06944	Plvap	plasmalemma vesicle associated protein
TC0300003113.mm.2	-0.27684	7.75681	-3.08461	0.0116732	0.665775	-3.06995	Adgrl2	adhesion G protein-coupled receptor L2
TC1200000296.mm.2	0.389926	5.78338	3.08343	0.0116965	0.665775	-3.0709	Ferd3l	Fer3 like bHLH transcription factor
TC0700003998.mm.2	0.333658	6.39138	3.08241	0.0117168	0.665775	-3.07173	Gvin-ps3	GTPase, very large interferon inducible, pseudogene 3
TC0700003998.mm.2	0.333658	6.39138	3.08241	0.0117168	0.665775	-3.07173	Gvin-ps5	GTPase, very large interferon inducible, pseudogene 5
TC0300002935.mm.2	0.244362	5.10282	3.07491	0.0118667	0.665775	-3.07782	Rrh	retinal pigment epithelium derived rhodopsin homolog
TC1600001528.mm.2	-0.431616	5.28577	-3.0744	0.0118771	0.665775	-3.07824	Kalrn	kalirin, RhoGEF kinase
TC0300002605.mm.2	-0.912404	9.9529	-3.07438	0.0118774	0.665775	-3.07826	Atp1a1	ATPase, Na+/K+ transporting, alpha 1 polypeptide
TC0300001490.mm.2	-0.386342	5.42894	-3.074	0.0118851	0.665775	-3.07857	Lpar3	lysophosphatidic acid receptor 3
TC0200001514.mm.2	0.278023	8.05	3.07181	0.0119293	0.665775	-3.08035	Traf6	TNF receptor-associated factor 6
TC0600001949.mm.2	-0.729838	4.98633	-3.07049	0.0119561	0.665775	-3.08142	Tmem229a	transmembrane protein 229A
TC0800000516.mm.2	-0.770848	6.91608	-3.06758	0.0120154	0.665775	-3.08379	Sorbs2	sorbin and SH3 domain containing 2
TC0700001000.mm.2	-0.459739	4.20076	-3.06659	0.0120355	0.665775	-3.0846	Adamts17	a disintegrin-like and metallopeptidase (reprolysin type) with thrombospondin type 1 motif, 17
TC0300002687.mm.2	0.824567	7.92747	3.06487	0.0120708	0.665775	-3.086	2010016I18Rik	RIKEN cDNA 2010016I18 gene
TC0500000008.mm.2	-0.626072	8.89308	-3.06318	0.0121055	0.665775	-3.08738	Cdk6	cyclin-dependent kinase 6
TC1800001535.mm.2	-0.218978	6.57801	-3.06288	0.0121117	0.665775	-3.08763	Rab27b	RAB27B, member RAS oncogene family
TC1600001810.mm.2	0.299633	4.50028	3.06048	0.012161	0.665775	-3.08958	Epha6	Eph receptor A6
TC0700001122.mm.2	0.349316	4.94972	3.05722	0.0122285	0.665775	-3.09224	Fanci	Fanconi anemia, complementation group I
TC1100003925.mm.2	-0.322681	8.71167	-3.05265	0.0123239	0.665775	-3.09597	Ern1	endoplasmic reticulum (ER) to nucleus signalling 1
TC0700002017.mm.2	0.353697	4.03414	3.05123	0.0123536	0.665775	-3.09713	Olfr61	olfactory receptor 61
TC1200000856.mm.2	0.386427	6.09502	3.04865	0.0124077	0.665775	-3.09923	Vash1	vasohibin 1
TSUnmapped00000040.mm.2	0.295515	3.94595	3.0483	0.0124151	0.665775	-3.09952	Rorb	RAR-related orphan receptor beta
TC0300002887.mm.2	-0.382783	4.72419	-3.0412	0.0125659	0.665775	-3.10532	1700006A11Rik	RIKEN cDNA 1700006A11 gene
TC0600002237.mm.2	0.362967	5.88614	3.04064	0.0125777	0.665775	-3.10578	Igf2bp3	insulin-like growth factor 2 mRNA binding protein 3
TC0300000307.mm.2	-0.318975	8.39978	-3.03943	0.0126037	0.665775	-3.10677	Hspa4l	heat shock protein 4 like
TC0600001154.mm.2	-0.46569	7.01097	-3.03729	0.0126495	0.665775	-3.10852	Gxylt2	glucoside xylosyltransferase 2
TC1200000177.mm.2	0.24866	5.71934	3.03616	0.012674	0.665775	-3.10945	Gm19924	predicted gene, 19924
TC0X00002621.mm.2	0.332294	5.70141	3.03565	0.0126849	0.665775	-3.10986	Mageb1	MAGE family member B1
TC0X00002621.mm.2	0.332294	5.70141	3.03565	0.0126849	0.665775	-3.10986	Mageb2	MAGE family member B2
TC0300002543.mm.2	-0.335355	8.55357	-3.03414	0.0127175	0.665775	-3.1111	Pde4dip	phosphodiesterase 4D interacting protein (myomegalin)
TC0300002543.mm.2	-0.335355	8.55357	-3.03414	0.0127175	0.665775	-3.1111	Mir7225	microRNA 7225
TC0400000552.mm.2	-0.308951	6.46774	-3.03244	0.0127543	0.665775	-3.11249	Zfp189	zinc finger protein 189
TC0800001349.mm.2	0.354868	5.11704	3.03207	0.0127623	0.665775	-3.11279	Cntnap4	contactin associated protein-like 4
TC1000002018.mm.2	0.450212	5.22703	3.03164	0.0127717	0.665775	-3.11315	Ccn6	cellular communication network factor 6
TC0700001374.mm.2	-0.297586	6.31044	-3.0307	0.0127919	0.665775	-3.11391	Wnt11	wingless-type MMTV integration site family, member 11
TC1500000557.mm.2	0.306017	10.1424	3.03024	0.0128021	0.665775	-3.1143	Gpihbp1	GPI-anchored HDL-binding protein 1
TC0300000548.mm.2	-0.979485	5.77153	-3.02923	0.0128241	0.665775	-3.11512	Mlf1	myeloid leukemia factor 1
TC1800000805.mm.2	-0.352144	6.39586	-3.02887	0.0128318	0.665775	-3.11541	Smad7	SMAD family member 7
TC1000001866.mm.2	-0.456804	7.05618	-3.02617	0.0128909	0.665775	-3.11763	Tcf21	transcription factor 21
TC1100001786.mm.2	0.295409	6.61054	3.02555	0.0129045	0.665775	-3.11814	Cep95	centrosomal protein 95
TC1200001797.mm.2	-1.60506	4.86818	-3.02283	0.0129642	0.665775	-3.12037	Slc25a21	solute carrier family 25 (mitochondrial oxodicarboxylate carrier), member 21
TC0600003244.mm.2	0.538794	4.39901	3.02281	0.0129648	0.665775	-3.12039	Klrc1	killer cell lectin-like receptor subfamily C, member 1
TC0800000674.mm.2	0.446331	9.36831	3.021	0.0130047	0.665775	-3.12187	Tmem192	transmembrane protein 192
TC0900000609.mm.2	0.263599	11.2512	3.01918	0.0130449	0.665775	-3.12336	Ppp2r1b	protein phosphatase 2, regulatory subunit A, beta
TC1900001341.mm.2	0.424537	4.50422	3.01789	0.0130736	0.665775	-3.12442	Rln1	relaxin 1
TC1200001253.mm.2	-0.415152	6.96181	-3.01624	0.0131103	0.665775	-3.12577	Aspg	asparaginase
TC1400000344.mm.2	-0.762793	5.85316	-3.01399	0.0131607	0.665775	-3.12763	Ogdhl	oxoglutarate dehydrogenase-like
TC1900000714.mm.2	-0.374977	5.18683	-3.01353	0.0131709	0.665775	-3.128	Ina	internexin neuronal intermediate filament protein, alpha
TC1000000770.mm.2	0.285984	7.26688	3.01098	0.013228	0.665775	-3.13009	Gm3285	predicted gene 3285
TC0900000452.mm.2	-0.446175	6.655	-3.00728	0.0133115	0.665775	-3.13313	Scn3b	sodium channel, voltage-gated, type III, beta
TC1200001364.mm.2	0.48366	5.95609	3.00537	0.0133548	0.665775	-3.1347	Fam228b	family with sequence similarity 228, member B
TC0400000963.mm.2	-0.699424	6.67872	-3.00455	0.0133735	0.665775	-3.13538	Hook1	hook microtubule tethering protein 1
TC1200002114.mm.2	0.324591	5.8257	3.00353	0.0133967	0.665775	-3.13622	Ngb	neuroglobin
TC0400000450.mm.2	0.32431	8.66675	3.00172	0.0134382	0.665775	-3.13771	Hrct1	histidine rich carboxyl terminus 1
TC1600001675.mm.2	0.369313	4.72313	3.00117	0.0134507	0.665775	-3.13816	Cd96	CD96 antigen
TC0100002394.mm.2	-0.686769	4.28833	-2.99993	0.0134791	0.665775	-3.13918	C2cd6	C2 calcium dependent domain containing 6
TC0800002702.mm.2	0.350028	10.6625	2.99971	0.0134842	0.665775	-3.13937	Ces1d	carboxylesterase 1D
TC1100001497.mm.2	0.318263	7.64431	2.99833	0.0135157	0.665775	-3.14049	Hoxb5	homeobox B5
TC1100003115.mm.2	0.296666	4.71666	2.99464	0.0136009	0.665775	-3.14354	Scimp	SLP adaptor and CSK interacting membrane protein
TC0400003883.mm.2	0.415645	4.85029	2.99434	0.0136077	0.665775	-3.14378	Srarp	steroid receptor associated and regulated protein
TC1400000314.mm.2	0.224941	6.67452	2.99413	0.0136127	0.665775	-3.14396	Stimate	STIM activating enhancer
TC0200001849.mm.2	0.307156	8.58559	2.99391	0.0136178	0.665775	-3.14414	Slc28a2	solute carrier family 28 (sodium-coupled nucleoside transporter), member 2
TC0400000459.mm.2	-0.282804	5.08829	-2.99331	0.0136317	0.665775	-3.14463	Ccin	calicin
TC1600001089.mm.2	-0.408452	7.08178	-2.99287	0.013642	0.665775	-3.145	Bace2	beta-site APP-cleaving enzyme 2
TC1600000386.mm.2	-1.39145	5.58586	-2.99177	0.0136675	0.665775	-3.1459	Plaat1	phospholipase A and acyltransferase 1
TC0700002684.mm.2	-0.454463	4.6814	-2.99085	0.013689	0.665775	-3.14666	Zfp850	zinc finger protein 850
TC1100001135.mm.2	0.318108	5.53174	2.9901	0.0137064	0.665775	-3.14728	Sez6	seizure related gene 6
TC1000000142.mm.2	0.339174	10.5862	2.98699	0.0137792	0.665775	-3.14984	Ifngr1	interferon gamma receptor 1
TC1700001439.mm.2	-0.606501	6.53194	-2.98243	0.0138865	0.665775	-3.15361	Pacrg	PARK2 co-regulated
TC0800003091.mm.2	-0.415248	5.99227	-2.98095	0.0139214	0.665775	-3.15482	Sult5a1	sulfotransferase family 5A, member 1
TC1100003723.mm.2	0.329289	4.08021	2.98036	0.0139355	0.665775	-3.15531	Krtap4-1	keratin associated protein 4-1
TC1000000831.mm.2	0.338622	6.72785	2.97478	0.0140684	0.665775	-3.15992	Grin3b	glutamate receptor, ionotropic, NMDA3B
TC1000001224.mm.2	-0.470597	4.90308	-2.9738	0.0140919	0.665775	-3.16073	Cep290	centrosomal protein 290
TC0200001355.mm.2	-1.06953	6.07149	-2.9699	0.0141859	0.665775	-3.16395	Agbl2	ATP/GTP binding protein-like 2
TC0400004216.mm.2	0.52915	9.95636	2.96768	0.0142396	0.665775	-3.16579	Podn	podocan
TC0300000577.mm.2	0.433504	4.3758	2.96668	0.0142637	0.665775	-3.16661	Gm1647	predicted gene 1647
TC0700000946.mm.2	-0.426877	8.2742	-2.96462	0.0143138	0.665775	-3.16832	Atp10a	ATPase, class V, type 10A
TC1000000875.mm.2	0.336725	6.32485	2.96416	0.0143252	0.665775	-3.1687	Tmprss9	transmembrane protease, serine 9
TC0800001569.mm.2	-0.36	6.22448	-2.95798	0.0144768	0.665775	-3.17382	Map3k21	mitogen-activated protein kinase kinase kinase 21
TC1300001342.mm.2	0.46175	7.78908	2.95769	0.0144837	0.665775	-3.17405	Fgf10	fibroblast growth factor 10
TC0900001365.mm.2	1.42151	6.46585	2.9572	0.014496	0.665775	-3.17446	Cish	cytokine inducible SH2-containing protein
TC1800000157.mm.2	-1.46626	5.93637	-2.95459	0.0145605	0.665775	-3.17662	Dsg2	desmoglein 2
TC0600002996.mm.2	-0.811957	8.56948	-2.95355	0.0145863	0.665775	-3.17749	Ret	ret proto-oncogene
TC0800002757.mm.2	0.258359	8.32963	2.9529	0.0146026	0.665775	-3.17803	Slc38a7	solute carrier family 38, member 7
TC0400000354.mm.2	0.222144	8.69929	2.95266	0.0146083	0.665775	-3.17822	Nfx1	nuclear transcription factor, X-box binding 1
TC1200002526.mm.2	-0.266328	5.71848	-2.9525	0.0146123	0.665775	-3.17835	Serpina3h	serine (or cysteine) peptidase inhibitor, clade A, member 3H
TC0200003528.mm.2	0.317326	7.90134	2.94734	0.0147413	0.665775	-3.18263	Nmi	N-myc (and STAT) interactor
TC1900001461.mm.2	-0.519471	8.92527	-2.94516	0.0147962	0.665775	-3.18444	Myof	myoferlin
TC0200004636.mm.2	0.401451	7.25109	2.94346	0.0148391	0.665775	-3.18585	Slc4a11	solute carrier family 4, sodium bicarbonate transporter-like, member 11
TC0100003853.mm.2	0.710282	6.0244	2.94267	0.0148591	0.665775	-3.1865	Cd46	CD46 antigen, complement regulatory protein
TC1100000118.mm.2	-0.684641	5.23137	-2.94163	0.0148854	0.665775	-3.18737	Gm11992	predicted gene 11992
TC1100004124.mm.2	-0.580494	8.81459	-2.94088	0.0149047	0.665775	-3.188	St6galnac2	ST6 (alpha-N-acetyl-neuraminyl-2,3-beta-galactosyl-1,3)-N-acetylgalactosaminide alpha-2,6-sialyltransferase 2
TC1500000388.mm.2	-0.809087	6.98088	-2.93737	0.014994	0.665775	-3.19091	Mal2	mal, T cell differentiation protein 2
TC0600003599.mm.2	0.363064	5.78848	2.93683	0.0150078	0.665775	-3.19136	Nat8f6	N-acetyltransferase 8 (GCN5-related) family member 6
TC0600003611.mm.2	0.45668	4.28096	2.93618	0.0150243	0.665775	-3.19189	Klra9	killer cell lectin-like receptor subfamily A, member 9
TC0100000688.mm.2	0.283434	7.91925	2.93606	0.0150276	0.665775	-3.192	Mrpl44	mitochondrial ribosomal protein L44
TC0400001667.mm.2	0.382333	5.43616	2.93301	0.0151058	0.665775	-3.19453	Cnr2	cannabinoid receptor 2 (macrophage)
TC1400001719.mm.2	0.303256	5.21509	2.93082	0.0151622	0.665775	-3.19635	Npy4r	neuropeptide Y receptor Y4
TC0200005109.mm.2	0.372495	5.00428	2.92946	0.0151974	0.665775	-3.19748	Svs2	seminal vesicle secretory protein 2
TC0900002724.mm.2	0.308582	5.53972	2.92769	0.0152433	0.665775	-3.19895	Cgas	cyclic GMP-AMP synthase
TC1200000660.mm.2	-0.845652	4.04597	-2.9225	0.0153788	0.665775	-3.20327	1700086L19Rik	RIKEN cDNA 1700086L19 gene
TC0500002315.mm.2	0.273925	9.08035	2.9184	0.0154866	0.665775	-3.20668	Fbxl5	F-box and leucine-rich repeat protein 5
TC1400001439.mm.2	-1.03272	7.48533	-2.91678	0.0155295	0.665775	-3.20803	Fam107a	family with sequence similarity 107, member A
TC1300002279.mm.2	0.490652	5.89695	2.91619	0.015545	0.665775	-3.20852	Ube2ql1	ubiquitin-conjugating enzyme E2Q family-like 1
TC0X00003019.mm.2	-1.2756	5.90546	-2.9159	0.0155527	0.665775	-3.20876	Nxf3	nuclear RNA export factor 3
TC1000002437.mm.2	0.307763	4.83969	2.91484	0.0155808	0.665775	-3.20964	Trpm2	transient receptor potential cation channel, subfamily M, member 2
TC0700003412.mm.2	0.376034	6.05756	2.91109	0.0156809	0.665775	-3.21277	Fan1	FANCD2/FANCI-associated nuclease 1
TC1500000599.mm.2	-0.224635	7.66238	-2.90623	0.0158114	0.665775	-3.21683	Adck5	aarF domain containing kinase 5
TC0500000410.mm.2	-0.503163	5.00417	-2.90491	0.0158469	0.665775	-3.21793	Ccdc96	coiled-coil domain containing 96
TC0800001259.mm.2	-0.256127	8.35345	-2.90434	0.0158623	0.665775	-3.2184	Sntb2	syntrophin, basic 2
TC1100001925.mm.2	0.295195	6.04671	2.90408	0.0158693	0.665775	-3.21862	Cdk3	cyclin-dependent kinase 3
TC0800000020.mm.2	0.418793	6.10527	2.90276	0.0159052	0.665775	-3.21972	Mcemp1	mast cell expressed membrane protein 1
TC0100002887.mm.2	0.552934	5.44766	2.90096	0.015954	0.665775	-3.22122	Rnf152	ring finger protein 152
TC0X00001322.mm.2	-0.735227	8.49067	-2.8969	0.0160649	0.665775	-3.22461	Tceal9	transcription elongation factor A like 9
TC1500000742.mm.2	-0.218117	9.9586	-2.89532	0.0161083	0.665775	-3.22594	Srebf2	sterol regulatory element binding factor 2
TC0200002675.mm.2	-0.226543	4.05955	-2.89468	0.0161259	0.665775	-3.22647	Spo11	SPO11 initiator of meiotic double stranded breaks
TC1700001388.mm.2	-0.218159	10.1981	-2.89264	0.0161821	0.665775	-3.22817	Dynlt1f	dynein light chain Tctex-type 1F
TC1700001388.mm.2	-0.218159	10.1981	-2.89264	0.0161821	0.665775	-3.22817	Dynlt1c	dynein light chain Tctex-type 1C
TC0600002689.mm.2	0.346216	7.07127	2.89134	0.0162179	0.665775	-3.22926	Podxl2	podocalyxin-like 2
TC1100000032.mm.2	-1.50654	6.70094	-2.88893	0.0162847	0.665775	-3.23127	Sec14l4	SEC14-like lipid binding 4
TC1300002637.mm.2	-0.226483	7.12402	-2.88829	0.0163024	0.665775	-3.2318	Ndufaf2	NADH:ubiquinone oxidoreductase complex assembly factor 2
TC0800001233.mm.2	0.436452	4.95274	2.88814	0.0163068	0.665775	-3.23194	Pskh1	protein serine kinase H1
TC1500000088.mm.2	0.222033	5.06506	2.886	0.0163663	0.665775	-3.23372	Slc45a2	solute carrier family 45, member 2
TC0100001574.mm.2	0.65798	4.31689	2.88471	0.0164023	0.665775	-3.2348	Fcgr4	Fc receptor, IgG, low affinity IV
TC1900001144.mm.2	-0.309688	7.41626	-2.88363	0.0164328	0.665775	-3.23571	Stx3	syntaxin 3
TC1700000464.mm.2	-0.262623	5.13617	-2.88353	0.0164354	0.665775	-3.23579	Pacsin1	protein kinase C and casein kinase substrate in neurons 1
TC1600000305.mm.2	-0.565269	4.47795	-2.88257	0.0164624	0.665775	-3.23659	Map3k13	mitogen-activated protein kinase kinase kinase 13
TC1200001031.mm.2	0.561622	6.363	2.88193	0.0164804	0.665775	-3.23713	Ppp4r4	protein phosphatase 4, regulatory subunit 4
TC0500003406.mm.2	-0.539289	5.36898	-2.88119	0.0165012	0.665775	-3.23775	Styxl1	serine/threonine/tyrosine interacting-like 1
TC1800001206.mm.2	0.375127	4.7737	2.88057	0.0165186	0.665775	-3.23827	Slc25a2	solute carrier family 25 (mitochondrial carrier, ornithine transporter) member 2
TC1900000925.mm.2	-0.248078	6.40342	-2.87917	0.0165583	0.665775	-3.23944	Lrfn4	leucine rich repeat and fibronectin type III domain containing 4
TC0900001325.mm.2	0.266992	7.79153	2.87884	0.0165674	0.665775	-3.23971	Aste1	asteroid homolog 1
TC1100000062.mm.2	0.188986	7.1665	2.87728	0.0166117	0.665775	-3.24102	Rhbdd3	rhomboid domain containing 3
TC0900001568.mm.2	0.254697	9.45765	2.87641	0.0166362	0.665775	-3.24175	Ctdspl	CTD (carboxy-terminal domain, RNA polymerase II, polypeptide A) small phosphatase-like
TC1000001810.mm.2	0.2933	4.45952	2.87542	0.0166645	0.665775	-3.24258	Gm4922	predicted gene 4922
TC0300001232.mm.2	-0.302768	9.44719	-2.87432	0.0166956	0.665775	-3.2435	Cnn3	calponin 3, acidic
TC0500000043.mm.2	0.253096	11.6709	2.86772	0.0168848	0.665775	-3.24903	Steap4	STEAP family member 4
TC0600000234.mm.2	-0.423966	4.05026	-2.8644	0.0169806	0.665775	-3.25181	Atp6v1fnb	Atp6v1f neighbor
TC1700000632.mm.2	-0.858839	7.94496	-2.86359	0.0170042	0.665775	-3.25249	BC051142	cDNA sequence BC051142
TC0600001458.mm.2	-1.30369	7.3908	-2.86324	0.0170145	0.665775	-3.25279	Scnn1a	sodium channel, nonvoltage-gated 1 alpha
TC0100003826.mm.2	0.266399	9.55264	2.86313	0.0170177	0.665775	-3.25288	Rcor3	REST corepressor 3
TC1900000617.mm.2	0.354999	8.02886	2.86039	0.0170973	0.665775	-3.25518	R3hcc1l	R3H domain and coiled-coil containing 1 like
TC0900002322.mm.2	-1.82059	8.90064	-2.85844	0.0171543	0.665775	-3.25681	Acsbg1	acyl-CoA synthetase bubblegum family member 1
TC0200003942.mm.2	0.437557	4.12175	2.85829	0.0171588	0.665775	-3.25694	Olfr228	olfactory receptor 228
TC1500001348.mm.2	-1.17509	6.11724	-2.85824	0.0171603	0.665775	-3.25699	Nipal2	NIPA-like domain containing 2
TC0100003422.mm.2	-1.55539	8.76359	-2.85794	0.0171691	0.665775	-3.25724	Atp1b1	ATPase, Na+/K+ transporting, beta 1 polypeptide
TC1000002604.mm.2	0.310297	6.80364	2.85698	0.0171972	0.665775	-3.25804	Mterf2	mitochondrial transcription termination factor 2
TC1000002274.mm.2	-0.212953	6.84997	-2.85635	0.0172157	0.665775	-3.25857	Hnrnph3	heterogeneous nuclear ribonucleoprotein H3
TC1500000165.mm.2	-1.12626	6.50542	-2.85629	0.0172174	0.665775	-3.25862	Retreg1	reticulophagy regulator 1
TC0900001231.mm.2	0.257294	7.21918	2.85439	0.0172733	0.665775	-3.26022	Nmnat3	nicotinamide nucleotide adenylyltransferase 3
TC0400002475.mm.2	0.293989	7.69937	2.85283	0.0173194	0.665775	-3.26153	Cntfr	ciliary neurotrophic factor receptor
TC0X00002457.mm.2	0.280139	7.33917	2.85197	0.0173449	0.665775	-3.26225	Pwwp4c	PWWP domain containing 4C
TC0600000570.mm.2	-0.309309	9.98024	-2.8511	0.0173707	0.665775	-3.26298	Tmem176a	transmembrane protein 176A
TC0300002973.mm.2	0.287417	5.96806	2.85046	0.0173895	0.665775	-3.26352	Gstcd	glutathione S-transferase, C-terminal domain containing
TC0600001268.mm.2	0.403814	3.91674	2.85018	0.0173979	0.665775	-3.26375	Slc6a1	solute carrier family 6 (neurotransmitter transporter, GABA), member 1
TC0900002640.mm.2	-0.390318	6.77235	-2.84991	0.017406	0.665775	-3.26398	Tex9	testis expressed gene 9
TC0100000657.mm.2	-0.362495	7.21307	-2.84823	0.017456	0.665775	-3.26539	Des	desmin
TC0300001173.mm.2	0.345713	5.98237	2.84793	0.0174648	0.665775	-3.26564	Col11a1	collagen, type XI, alpha 1
TC0500003619.mm.2	0.197872	10.1184	2.84788	0.0174664	0.665775	-3.26569	Lnx2	ligand of numb-protein X 2
TC0500000309.mm.2	-0.42468	6.91791	-2.84613	0.0175187	0.665775	-3.26716	Tcf23	transcription factor 23
TC0700003053.mm.2	0.353998	4.06483	2.84537	0.0175413	0.665775	-3.26779	Mrgpra6	MAS-related GPR, member A6
TC0200003830.mm.2	0.295332	9.23461	2.84515	0.017548	0.665775	-3.26798	Pde1a	phosphodiesterase 1A, calmodulin-dependent
TC0700004196.mm.2	0.286079	5.3713	2.84466	0.0175626	0.665775	-3.26839	Pdzd9	PDZ domain containing 9
TC0800000294.mm.2	0.274008	6.4092	2.84224	0.0176353	0.665775	-3.27043	Nkx6-3	NK6 homeobox 3
TC0300000668.mm.2	0.310648	7.08148	2.84183	0.0176477	0.665775	-3.27078	Gatb	glutamyl-tRNA(Gln) amidotransferase, subunit B
TC0200004437.mm.2	0.456043	6.79143	2.8418	0.0176488	0.665775	-3.2708	Exd1	exonuclease 3'-5' domain containing 1
TC0400003629.mm.2	-0.477784	6.79665	-2.8417	0.0176516	0.665775	-3.27088	Serinc2	serine incorporator 2
TC0900000430.mm.2	0.332442	4.32004	2.84167	0.0176526	0.665775	-3.27091	Olfr148	olfactory receptor 148
TC1000003151.mm.2	-0.19339	12.0674	-2.84131	0.0176634	0.665775	-3.27121	Rpl41	ribosomal protein L41
TC0400003943.mm.2	-0.926085	6.86017	-2.84121	0.0176666	0.665775	-3.2713	1700012P22Rik	RIKEN cDNA 1700012P22 gene
TC1900000787.mm.2	0.299661	10.9481	2.83877	0.0177403	0.665775	-3.27335	Tcf7l2	transcription factor 7 like 2, T cell specific, HMG box
TC0800000745.mm.2	0.355653	6.83034	2.8365	0.017809	0.665775	-3.27526	Gdf1	growth differentiation factor 1
TC0800000745.mm.2	0.355653	6.83034	2.8365	0.017809	0.665775	-3.27526	Cers1	ceramide synthase 1
TC0200001375.mm.2	0.203342	9.30493	2.83632	0.0178145	0.665775	-3.27541	Arfgap2	ADP-ribosylation factor GTPase activating protein 2
TC0600003538.mm.2	-0.82502	6.79163	-2.83531	0.0178453	0.665775	-3.27626	Atp6v0a4	ATPase, H+ transporting, lysosomal V0 subunit A4
TC0500003087.mm.2	-0.22943	9.89326	-2.83369	0.0178948	0.665775	-3.27763	Rpl37rt	ribosomal protein L37, retrotransposed
TC0800000266.mm.2	0.466012	5.00535	2.83354	0.0178992	0.665775	-3.27775	Fam90a1a	family with sequence similarity 90, member A1A
TC1400000780.mm.2	0.275965	5.67638	2.83183	0.0179517	0.665775	-3.27919	Cpne6	copine VI
TC0500002719.mm.2	-0.298065	5.03025	-2.83138	0.0179655	0.665775	-3.27957	Adamts3	a disintegrin-like and metallopeptidase (reprolysin type) with thrombospondin type 1 motif, 3
TC1200001757.mm.2	0.229557	9.78989	2.83078	0.017984	0.665775	-3.28008	Cfl2	cofilin 2, muscle
TC0X00000919.mm.2	0.44319	9.69438	2.83052	0.0179918	0.665775	-3.2803	Heph	hephaestin
TC1700001316.mm.2	-0.39194	6.47297	-2.82964	0.0180189	0.665775	-3.28104	Gm4832	predicted gene 4832
TC0400004211.mm.2	-2.38797	9.54072	-2.82947	0.018024	0.665775	-3.28118	Mup10	major urinary protein 10
TC0400004211.mm.2	-2.38797	9.54072	-2.82947	0.018024	0.665775	-3.28118	Mup11	major urinary protein 11
TC1300002462.mm.2	-0.259098	8.31914	-2.82897	0.0180396	0.665775	-3.2816	F2r	coagulation factor II (thrombin) receptor
TC1700000829.mm.2	-0.283282	7.65249	-2.8271	0.0180971	0.665775	-3.28317	Tnfrsf21	tumor necrosis factor receptor superfamily, member 21
TC1100003136.mm.2	0.281848	5.11372	2.82687	0.0181044	0.665775	-3.28337	Aipl1	aryl hydrocarbon receptor-interacting protein-like 1
TC1700001831.mm.2	0.30172	6.16542	2.82183	0.0182608	0.665775	-3.28762	Hsf2bp	heat shock transcription factor 2 binding protein
TC1000000122.mm.2	0.452407	11.8128	2.82096	0.0182878	0.665775	-3.28835	Cited2	Cbp/p300-interacting transactivator, with Glu/Asp-rich carboxy-terminal domain, 2
TC1500000746.mm.2	0.382932	4.8989	2.81883	0.0183548	0.665775	-3.29015	1500009C09Rik	RIKEN cDNA 1500009C09 gene
TC0200003109.mm.2	0.312603	9.68998	2.81825	0.018373	0.665775	-3.29064	Hnmt	histamine N-methyltransferase
TC1400000818.mm.2	0.248682	7.80073	2.81817	0.0183753	0.665775	-3.29071	Il17d	interleukin 17D
TC1200001282.mm.2	-0.444922	9.72375	-2.81727	0.0184037	0.665775	-3.29147	Crip1	cysteine-rich protein 1 (intestinal)
TC0200004159.mm.2	-0.547105	10.2922	-2.81639	0.0184312	0.665775	-3.29221	Cd82	CD82 antigen
TC1000001687.mm.2	0.266997	7.90784	2.81626	0.0184354	0.665775	-3.29232	Mtrf1l	mitochondrial translational release factor 1-like
TC0700003773.mm.2	0.418925	3.91857	2.81519	0.0184689	0.665775	-3.29322	B3gnt6	UDP-GlcNAc:betaGal beta-1,3-N-acetylglucosaminyltransferase 6 (core 3 synthase)
TC1200001220.mm.2	0.225359	6.3306	2.81498	0.0184758	0.665775	-3.2934	Tecpr2	tectonin beta-propeller repeat containing 2
TC1900001547.mm.2	-0.316861	7.31431	-2.81467	0.0184854	0.665775	-3.29366	Dnmbp	dynamin binding protein
TC0300001445.mm.2	0.360968	9.85668	2.81348	0.0185232	0.665775	-3.29467	Gbp7	guanylate binding protein 7
TC1500001883.mm.2	0.234818	7.80696	2.8127	0.0185476	0.665775	-3.29532	Josd1	Josephin domain containing 1
TC0400002456.mm.2	0.458742	5.9809	2.81246	0.0185555	0.665775	-3.29553	Aqp3	aquaporin 3
TC0200002044.mm.2	0.317145	9.02252	2.81228	0.0185611	0.665775	-3.29568	Crls1	cardiolipin synthase 1
TC0700000873.mm.2	0.406869	4.69578	2.81083	0.018607	0.665775	-3.2969	Myod1	myogenic differentiation 1
TC1100003260.mm.2	-0.463319	4.4627	-2.81004	0.0186323	0.665775	-3.29757	Efcab5	EF-hand calcium binding domain 5
TC1300000048.mm.2	0.365857	3.95632	2.80557	0.0187752	0.665775	-3.30135	Idi2	isopentenyl-diphosphate delta isomerase 2
TC1800001510.mm.2	0.345426	5.87164	2.80519	0.0187872	0.665775	-3.30167	Cep76	centrosomal protein 76
TC0X00001658.mm.2	-1.11471	7.41722	-2.80346	0.0188429	0.665775	-3.30313	Ap1s2	adaptor-related protein complex 1, sigma 2 subunit
TC0700000976.mm.2	0.424228	6.16127	2.80311	0.0188541	0.665775	-3.30342	Trpm1	transient receptor potential cation channel, subfamily M, member 1
TC0800000700.mm.2	-0.679788	6.07621	-2.79983	0.0189602	0.665775	-3.3062	Sh2d4a	SH2 domain containing 4A
TC0200000801.mm.2	-0.409246	5.28923	-2.79556	0.019099	0.665775	-3.30981	Kif5c	kinesin family member 5C
TC0800000286.mm.2	-0.579519	8.37318	-2.79533	0.0191062	0.665775	-3.31	Plat	plasminogen activator, tissue
TC1400002257.mm.2	0.397394	6.62852	2.79518	0.0191113	0.665775	-3.31013	Pnoc	prepronociceptin
TC0800000811.mm.2	0.386109	5.83565	2.79362	0.0191621	0.665775	-3.31145	Olfr373	olfactory receptor 373
TC1300002097.mm.2	-0.82917	5.84254	-2.79344	0.0191683	0.665775	-3.31161	Kif27	kinesin family member 27
TC1300002097.mm.2	-0.82917	5.84254	-2.79344	0.0191683	0.665775	-3.31161	Mir6369	microRNA 6369
TC0500002182.mm.2	-0.400868	8.25568	-2.79251	0.0191986	0.665775	-3.31239	Ift172	intraflagellar transport 172
TC0500002896.mm.2	0.543371	7.86133	2.79221	0.0192086	0.665775	-3.31265	Gbp11	guanylate binding protein 11
TC0400003208.mm.2	0.314264	6.99807	2.79165	0.019227	0.665775	-3.31312	Acot11	acyl-CoA thioesterase 11
TC1500002282.mm.2	-1.19154	7.69672	-2.79118	0.0192422	0.665775	-3.31351	Krt8	keratin 8
TC1100001123.mm.2	0.309877	7.39369	2.79114	0.0192438	0.665775	-3.31355	Coro6	coronin 6
TC0X00001142.mm.2	-0.356008	6.96388	-2.79086	0.019253	0.665775	-3.31379	Klhl4	kelch-like 4
TC1700002281.mm.2	-0.978065	5.2358	-2.79084	0.0192535	0.665775	-3.3138	Efhb	EF hand domain family, member B
TC0500001516.mm.2	0.249602	6.53295	2.79007	0.0192788	0.665775	-3.31446	Nupr1l	nuclear protein transcriptional regulator 1 like
TC0X00003417.mm.2	0.303016	8.08831	2.78601	0.0194132	0.665775	-3.3179	Srpx	sushi-repeat-containing protein
TC0100000682.mm.2	-0.281696	7.70257	-2.78489	0.0194503	0.665775	-3.31884	Utp14b	UTP14B small subunit processome component
TC0100000682.mm.2	-0.281696	7.70257	-2.78489	0.0194503	0.665775	-3.31884	Acsl3	acyl-CoA synthetase long-chain family member 3
TC0200001809.mm.2	-0.695667	6.56016	-2.78349	0.0194968	0.665775	-3.32003	Map1a	microtubule-associated protein 1 A
TC0100002236.mm.2	-0.24691	6.42673	-2.78173	0.0195556	0.665775	-3.32152	Tbc1d8	TBC1 domain family, member 8
TC1500000478.mm.2	0.302527	7.2173	2.78124	0.0195718	0.665775	-3.32193	Efr3a	EFR3 homolog A
TC1600002174.mm.2	-0.641417	6.51184	-2.78102	0.0195793	0.665775	-3.32212	Igsf5	immunoglobulin superfamily, member 5
TC0700002515.mm.2	0.267104	4.10577	2.77796	0.0196819	0.665775	-3.32472	Vmn1r252	vomeronasal 1 receptor 252
TC0700002515.mm.2	0.267104	4.10577	2.77796	0.0196819	0.665775	-3.32472	Vmn1r118	vomeronasal 1 receptor 118
TC0700002515.mm.2	0.267104	4.10577	2.77796	0.0196819	0.665775	-3.32472	Vmn1r242	vomeronasal 1 receptor 242
TC0900001586.mm.2	0.234038	9.23747	2.77754	0.0196961	0.665775	-3.32507	Wdr48	WD repeat domain 48
TC0100003603.mm.2	0.889516	6.845	2.77706	0.0197122	0.665775	-3.32548	Grem2	gremlin 2, DAN family BMP antagonist
TC0400001217.mm.2	-3.15995	6.81846	-2.77652	0.0197305	0.665775	-3.32594	Pdzk1ip1	PDZK1 interacting protein 1
TC1900001095.mm.2	-1.02941	10.087	-2.77648	0.0197317	0.665775	-3.32597	Fads2	fatty acid desaturase 2
TC0500001548.mm.2	-0.277595	6.27056	-2.7748	0.0197883	0.665775	-3.32739	Gtf2ird2	GTF2I repeat domain containing 2
TC0400003003.mm.2	0.338623	5.79867	2.77359	0.0198295	0.665775	-3.32842	Ifna14	interferon alpha 14
TC0900002491.mm.2	-0.227226	8.44907	-2.7734	0.019836	0.665775	-3.32858	Map2k1	mitogen-activated protein kinase kinase 1
TC0100002813.mm.2	0.30599	4.91314	2.77328	0.0198401	0.665775	-3.32869	Olfr1415	olfactory receptor 1415
TC0500003465.mm.2	0.278507	5.95543	2.76943	0.019971	0.665775	-3.33195	Pilrb2	paired immunoglobin-like type 2 receptor beta 2
TC1700000563.mm.2	0.427093	7.73973	2.76934	0.0199739	0.665775	-3.33202	Cyp4f17	cytochrome P450, family 4, subfamily f, polypeptide 17
TC1600001501.mm.2	0.500057	8.9064	2.76788	0.0200238	0.665775	-3.33326	Fbxo45	F-box protein 45
TC0700002611.mm.2	0.336098	5.94907	2.76749	0.0200372	0.665775	-3.3336	Cd177	CD177 antigen
TC1800000700.mm.2	0.284782	7.01596	2.76598	0.0200891	0.665775	-3.33488	Impa2	inositol monophosphatase 2
TC1200001794.mm.2	0.396841	5.64118	2.76562	0.0201014	0.665775	-3.33518	Nkx2-9	NK2 homeobox 9
TC0200003927.mm.2	0.282764	5.80567	2.76326	0.0201826	0.665775	-3.33719	Olfr1053	olfactory receptor 1053
TC0700004002.mm.2	0.406295	8.83619	2.76284	0.0201969	0.665775	-3.33754	Gvin1	GTPase, very large interferon inducible 1
TC0700004002.mm.2	0.406295	8.83619	2.76284	0.0201969	0.665775	-3.33754	Gvin2	GTPase, very large interferon inducible, family member 2
TC1600001452.mm.2	0.238656	5.01043	2.7612	0.0202538	0.665775	-3.33894	Gm1968	predicted gene 1968
TC1500001833.mm.2	0.59418	6.84465	2.76033	0.0202839	0.665775	-3.33968	Il2rb	interleukin 2 receptor, beta chain
TC0X00003419.mm.2	0.231542	8.55472	2.75979	0.0203026	0.665775	-3.34013	Elk1	ELK1, member of ETS oncogene family
TC1300000919.mm.2	-0.231354	8.99417	-2.75791	0.020368	0.665775	-3.34173	Glrx	glutaredoxin
TC0400004090.mm.2	-0.44156	7.13853	-2.75648	0.0204179	0.665775	-3.34295	Espn	espin
TC1800001269.mm.2	-0.558298	8.79657	-2.75353	0.0205211	0.665775	-3.34546	Dpysl3	dihydropyrimidinase-like 3
TC0100001586.mm.2	-0.293723	7.98792	-2.75233	0.0205631	0.665775	-3.34647	Pfdn2	prefoldin 2
TC1600000918.mm.2	0.619772	5.95982	2.74838	0.0207024	0.665775	-3.34983	Ncam2	neural cell adhesion molecule 2
TC0500000170.mm.2	0.289778	6.99719	2.74829	0.0207055	0.665775	-3.34991	Gsap	gamma-secretase activating protein
TC0500000080.mm.2	-0.646771	7.1123	-2.74701	0.020751	0.665775	-3.351	Sema3d	sema domain, immunoglobulin domain (Ig), short basic domain, secreted, (semaphorin) 3D
TC0200002290.mm.2	0.313588	5.10081	2.74537	0.0208092	0.665775	-3.35239	Defb21	defensin beta 21
TC0900000509.mm.2	-0.720361	8.25952	-2.74504	0.0208209	0.665775	-3.35267	Slc37a4	solute carrier family 37 (glucose-6-phosphate transporter), member 4
TC0200001895.mm.2	0.372457	6.71766	2.7436	0.0208722	0.665775	-3.3539	Dtwd1	DTW domain containing 1
TC0100000422.mm.2	0.283511	8.26212	2.74317	0.0208877	0.665775	-3.35427	Maip1	matrix AAA peptidase interacting protein 1
TC0X00001008.mm.2	0.467661	5.33079	2.7419	0.0209329	0.665775	-3.35534	1700011M02Rik	RIKEN cDNA 1700011M02 gene
TC0X00000285.mm.2	0.334501	5.01809	2.74075	0.0209741	0.665775	-3.35632	Btbd35f5	BTB domain containing 35, family member 5
TC0500001584.mm.2	0.223111	11.1968	2.7388	0.0210441	0.665775	-3.35798	Por	cytochrome p450 oxidoreductase
TC0X00003000.mm.2	-0.251542	6.9229	-2.73849	0.0210554	0.665775	-3.35825	Armcx2	armadillo repeat containing, X-linked 2
TC0700004027.mm.2	0.378479	4.49842	2.7377	0.021084	0.665775	-3.35892	Olfr6	olfactory receptor 6
TC1100003161.mm.2	0.51999	9.1112	2.73671	0.0211194	0.665775	-3.35976	Aspa	aspartoacylase
TC0500000848.mm.2	-0.364231	5.9465	-2.73635	0.0211324	0.665775	-3.36007	Cxcl1	chemokine (C-X-C motif) ligand 1
TC0700000214.mm.2	-0.412304	4.6879	-2.73623	0.0211368	0.665775	-3.36017	Crxos	cone-rod homeobox, opposite strand
TC0300002629.mm.2	-0.877842	8.75539	-2.73469	0.0211927	0.665775	-3.36149	Olfml3	olfactomedin-like 3
TC1600000013.mm.2	0.521114	4.89832	2.73179	0.021298	0.665775	-3.36396	Olfr15	olfactory receptor 15
TC0X00001939.mm.2	-0.349545	5.05004	-2.73177	0.0212985	0.665775	-3.36397	Zfp300	zinc finger protein 300
TC1700000888.mm.2	0.288901	6.14451	2.73129	0.0213161	0.665775	-3.36438	Dlk2	delta like non-canonical Notch ligand 2
TC0300001708.mm.2	0.330807	5.74517	2.73104	0.0213252	0.665775	-3.36459	Agtr1b	angiotensin II receptor, type 1b
TC0300000206.mm.2	0.26206	8.66052	2.7309	0.0213303	0.665775	-3.36471	Prkci	protein kinase C, iota
TC1300000886.mm.2	0.426959	4.29543	2.7308	0.021334	0.665775	-3.3648	Slc6a19os	solute carrier family 6 (neurotransmitter transporter), member 19, opposite strand
TC1300002766.mm.2	-0.294544	7.88171	-2.72907	0.0213972	0.665775	-3.36627	Nsun2	NOL1/NOP2/Sun domain family member 2
TC1100003729.mm.2	0.314547	4.47069	2.72791	0.0214394	0.665775	-3.36726	Krtap4-6	keratin associated protein 4-6
TC0100002260.mm.2	0.185372	8.97246	2.72671	0.0214836	0.665775	-3.36828	Tgfbrap1	transforming growth factor, beta receptor associated protein 1
TC1200001281.mm.2	-0.429417	9.70884	-2.72596	0.0215113	0.665775	-3.36893	Crip2	cysteine rich protein 2
TC0600001443.mm.2	0.36274	6.61711	2.7223	0.0216463	0.665775	-3.37205	Lpar5	lysophosphatidic acid receptor 5
TC1400001086.mm.2	0.270593	7.37807	2.7221	0.0216535	0.665775	-3.37221	Epsti1	epithelial stromal interaction 1 (breast)
TC0400000948.mm.2	-0.309478	8.60902	-2.72052	0.0217123	0.665775	-3.37357	Gm12657	predicted gene 12657
TC0600001930.mm.2	0.359873	3.8999	2.72048	0.0217135	0.665775	-3.37359	Fezf1	Fez family zinc finger 1
TC0700004003.mm.2	0.423056	8.93369	2.71987	0.0217363	0.665775	-3.37412	Gvin-ps2	GTPase, very large interferon inducible, pseudogene 2
TC0700004003.mm.2	0.423056	8.93369	2.71987	0.0217363	0.665775	-3.37412	Gvin-ps4	GTPase, very large interferon inducible, pseudogene 4
TC0700001997.mm.2	-0.731438	5.85927	-2.71863	0.0217824	0.665775	-3.37517	Kndc1	kinase non-catalytic C-lobe domain (KIND) containing 1
TC1700001236.mm.2	-0.260565	6.8079	-2.71856	0.0217849	0.665775	-3.37523	Pkdcc	protein kinase domain containing, cytoplasmic
TC1100002207.mm.2	-0.518686	7.2614	-2.71772	0.0218164	0.665775	-3.37595	Tns3	tensin 3
TC0100002140.mm.2	-0.504512	5.58798	-2.71724	0.0218343	0.665775	-3.37636	Bag2	BCL2-associated athanogene 2
TC0200003776.mm.2	-0.525818	5.67321	-2.71612	0.0218761	0.665775	-3.37732	Hoxd3os1	homeobox D3, opposite strand 1
TC1100001908.mm.2	-0.466103	7.51891	-2.71577	0.0218893	0.665775	-3.37762	Llgl2	LLGL2 scribble cell polarity complex component
TC1700000091.mm.2	0.248377	4.82478	2.71493	0.0219206	0.665775	-3.37833	T	brachyury, T-box transcription factor T
TC0900001474.mm.2	0.386708	5.77464	2.71387	0.0219603	0.665775	-3.37924	Prss50	protease, serine 50
TC0700000301.mm.2	0.301435	6.36605	2.71282	0.0219997	0.665775	-3.38013	Ckm	creatine kinase, muscle
TC1600001106.mm.2	0.300366	5.1012	2.71222	0.0220225	0.665775	-3.38065	Mefv	Mediterranean fever
TC1900000921.mm.2	-0.275666	7.00453	-2.71114	0.022063	0.665775	-3.38157	Rhod	ras homolog family member D
TC1700001105.mm.2	-0.386393	6.91869	-2.71102	0.0220675	0.665775	-3.38167	Epb41l3	erythrocyte membrane protein band 4.1 like 3
TC0500002142.mm.2	0.398926	5.76567	2.71093	0.022071	0.665775	-3.38175	Mnx1	motor neuron and pancreas homeobox 1
TC0800001110.mm.2	0.328949	7.00488	2.71039	0.0220914	0.665775	-3.38221	Nlrc5	NLR family, CARD domain containing 5
TC0800001110.mm.2	0.328949	7.00488	2.71039	0.0220914	0.665775	-3.38221	Mir7072	microRNA 7072
TC0300001103.mm.2	0.71847	8.82988	2.70969	0.0221178	0.665775	-3.38281	Dennd2d	DENN/MADD domain containing 2D
TC0300002244.mm.2	0.350933	4.44985	2.70933	0.0221317	0.665775	-3.38312	4930565D16Rik	RIKEN cDNA 4930565D16 gene
TC0400004210.mm.2	-2.64952	9.05764	-2.70931	0.0221321	0.665775	-3.38313	Mup8	major urinary protein 8
TC0400004210.mm.2	-2.64952	9.05764	-2.70931	0.0221321	0.665775	-3.38313	Mup9	major urinary protein 9
TC0X00001502.mm.2	0.429101	10.0167	2.70896	0.0221455	0.665775	-3.38343	Pfkfb1	6-phosphofructo-2-kinase/fructose-2,6-biphosphatase 1
TC0X00000670.mm.2	-0.459925	8.30114	-2.70867	0.0221566	0.665775	-3.38368	Zfp185	zinc finger protein 185
TC0200001583.mm.2	0.294892	5.16556	2.70834	0.0221691	0.665775	-3.38396	Pax6	paired box 6
TC1100001493.mm.2	-0.517916	6.97906	-2.70764	0.0221957	0.665775	-3.38456	Hoxb8	homeobox B8
TC0500003731.mm.2	0.33748	9.53005	2.70689	0.022224	0.665775	-3.3852	Gbp4	guanylate binding protein 4
TC1200001296.mm.2	-0.269753	8.08851	-2.70538	0.0222815	0.665775	-3.38649	Zfp386	zinc finger protein 386 (Kruppel-like)
TC1500000019.mm.2	-0.210949	10.4503	-2.7036	0.0223495	0.665775	-3.38801	Rpl37	ribosomal protein L37
TC0900000669.mm.2	0.236884	8.94594	2.70303	0.0223711	0.665775	-3.3885	Ube2q2	ubiquitin-conjugating enzyme E2Q family member 2
TC1200001953.mm.2	-0.309125	6.27603	-2.70254	0.02239	0.665775	-3.38892	Sptb	spectrin beta, erythrocytic
TC1000002248.mm.2	-0.539646	6.68527	-2.70134	0.0224359	0.665775	-3.38994	Macroh2a2	macroH2A.2 histone
TC1700000662.mm.2	-0.25367	9.06907	-2.7003	0.0224759	0.665775	-3.39083	Clic1	chloride intracellular channel 1
TC0600003460.mm.2	-0.309785	8.00439	-2.69982	0.0224944	0.665775	-3.39125	Tmtc1	transmembrane and tetratricopeptide repeat containing 1
TC1600001327.mm.2	0.304872	4.5389	2.69904	0.0225243	0.665775	-3.39191	Olfr164	olfactory receptor 164
TC0900000255.mm.2	0.244385	9.11949	2.6969	0.0226069	0.665775	-3.39374	Ncapd3	non-SMC condensin II complex, subunit D3
TC1400002054.mm.2	-0.397796	7.88492	-2.69672	0.0226136	0.665775	-3.39389	Slc7a7	solute carrier family 7 (cationic amino acid transporter, y+ system), member 7
TC0900001578.mm.2	-1.28452	7.52445	-2.69651	0.022622	0.665775	-3.39407	Xylb	xylulokinase homolog (H. influenzae)
TC0200002849.mm.2	-1.86858	5.92395	-2.69501	0.0226802	0.665775	-3.39536	Meig1	meiosis expressed gene 1
TC1400001567.mm.2	-1.05389	5.89394	-2.69438	0.0227046	0.665775	-3.3959	Kcnma1	potassium large conductance calcium-activated channel, subfamily M, alpha member 1
TC1500002261.mm.2	0.304588	4.03097	2.69374	0.0227292	0.665775	-3.39644	Krt84	keratin 84
TC0500000397.mm.2	-0.499576	9.04213	-2.68941	0.0228983	0.665775	-3.40015	Acox3	acyl-Coenzyme A oxidase 3, pristanoyl
TC1200001644.mm.2	0.267209	8.32482	2.68897	0.0229156	0.665775	-3.40053	Bzw2	basic leucine zipper and W2 domains 2
TC0900002312.mm.2	-1.39312	5.78111	-2.68863	0.0229286	0.665775	-3.40081	Elmod1	ELMO/CED-12 domain containing 1
TC0300002453.mm.2	-0.306345	7.46175	-2.68841	0.0229373	0.665775	-3.401	Cgn	cingulin
TC1500001993.mm.2	0.305448	7.51119	2.6883	0.0229418	0.665775	-3.4011	Phf21b	PHD finger protein 21B
TC0X00002479.mm.2	0.209276	5.70263	2.68791	0.0229569	0.665775	-3.40143	Rab39b	RAB39B, member RAS oncogene family
TC1300001861.mm.2	-0.495244	8.87952	-2.68685	0.0229984	0.665775	-3.40233	Nedd9	neural precursor cell expressed, developmentally down-regulated gene 9
TC0100002776.mm.2	-0.777132	6.9459	-2.68424	0.0231014	0.665775	-3.40457	Arl4c	ADP-ribosylation factor-like 4C
TC1500002147.mm.2	-2.79373	7.02493	-2.68403	0.0231099	0.665775	-3.40475	Slc38a4	solute carrier family 38, member 4
TC0500003416.mm.2	0.234657	6.93221	2.68341	0.0231341	0.665775	-3.40528	Prkrip1	Prkr interacting protein 1 (IL11 inducible)
TC0400004170.mm.2	-0.302076	7.76898	-2.68017	0.0232629	0.665775	-3.40806	Agrn	agrin
TC0400004074.mm.2	0.422049	9.55937	2.67853	0.023328	0.665775	-3.40946	Per3	period circadian clock 3
TC0700001354.mm.2	0.202674	8.89897	2.67842	0.0233326	0.665775	-3.40956	Ints4	integrator complex subunit 4
TC1800000610.mm.2	0.560575	8.20512	2.67805	0.0233471	0.665775	-3.40987	Iigp1	interferon inducible GTPase 1
TC0700004054.mm.2	0.501543	4.42899	2.6777	0.0233612	0.665775	-3.41017	Olfr492	olfactory receptor 492
TC0500002305.mm.2	0.376107	6.11429	2.67432	0.0234968	0.665775	-3.41307	Nkx3-2	NK3 homeobox 2
TC0900002791.mm.2	0.353751	6.49116	2.67401	0.0235092	0.665775	-3.41334	Tbx18	T-box18
TC0400001848.mm.2	0.326949	4.07578	2.67192	0.0235934	0.665775	-3.41513	Pramel31	PRAME like 31
TC1100003715.mm.2	0.389304	5.87518	2.67138	0.0236149	0.665775	-3.41559	Krtap3-1	keratin associated protein 3-1
TC1900000471.mm.2	0.220399	11.7739	2.66922	0.0237024	0.665775	-3.41744	Pten	phosphatase and tensin homolog
TC1500001470.mm.2	0.332918	5.63922	2.66779	0.0237604	0.665775	-3.41867	Kcnv1	potassium channel, subfamily V, member 1
TC1400002222.mm.2	0.287403	5.29741	2.66723	0.0237833	0.665775	-3.41915	Tdh	L-threonine dehydrogenase
TC0700000820.mm.2	0.231175	7.16028	2.66692	0.0237959	0.665775	-3.41942	Pnkp	polynucleotide kinase 3'- phosphatase
TC1500000844.mm.2	0.391546	5.9811	2.66661	0.0238084	0.665775	-3.41968	Tafa5	TAFA chemokine like family member 5
TC0500000353.mm.2	0.388217	4.29578	2.6664	0.0238167	0.665775	-3.41986	Slc5a1	solute carrier family 5 (sodium/glucose cotransporter), member 1
TC0900003264.mm.2	-0.841613	5.90702	-2.66488	0.0238791	0.665775	-3.42117	Ulk4	unc-51-like kinase 4
TC0200004844.mm.2	0.247884	6.33669	2.66364	0.0239297	0.665775	-3.42223	Vsx1	visual system homeobox 1
TC0900001462.mm.2	-1.09889	5.85895	-2.66236	0.0239822	0.665775	-3.42333	Kif9	kinesin family member 9
TC1400002116.mm.2	0.256767	5.46404	2.66221	0.0239882	0.665775	-3.42346	Gzmd	granzyme D
TC1400002116.mm.2	0.256767	5.46404	2.66221	0.0239882	0.665775	-3.42346	Gzme	granzyme E
TC0X00003384.mm.2	0.446899	4.25328	2.66209	0.0239931	0.665775	-3.42356	Ssxb9	synovial sarcoma, X member B9
TC0300003105.mm.2	-0.843259	4.28688	-2.66129	0.0240258	0.665775	-3.42424	Samd13	sterile alpha motif domain containing 13
TC0100000684.mm.2	-0.890209	4.95252	-2.66094	0.0240404	0.665775	-3.42455	Kcne4	potassium voltage-gated channel, Isk-related subfamily, gene 4
TC0900001849.mm.2	0.270822	6.73951	2.65764	0.0241762	0.665775	-3.42737	Angptl6	angiopoietin-like 6
TC0800000183.mm.2	0.357599	7.50593	2.65647	0.0242246	0.665775	-3.42838	Defb46	defensin beta 46
TC0500000750.mm.2	0.223718	5.11042	2.65614	0.0242385	0.665775	-3.42867	Adgrl3	adhesion G protein-coupled receptor L3
TC1400000231.mm.2	-0.220238	11.2244	-2.65538	0.02427	0.665775	-3.42932	Rps24	ribosomal protein S24
TC0900001900.mm.2	0.282361	11.7429	2.65533	0.0242721	0.665775	-3.42936	Acp5	acid phosphatase 5, tartrate resistant
TC1300002463.mm.2	-0.945428	8.91272	-2.65481	0.0242934	0.665775	-3.4298	Iqgap2	IQ motif containing GTPase activating protein 2
TC0X00003018.mm.2	-0.81927	6.61238	-2.65334	0.0243547	0.665775	-3.43107	Bex2	brain expressed X-linked 2
TC0100003679.mm.2	-0.637154	10.1731	-2.65259	0.0243859	0.665775	-3.43171	Ephx1	epoxide hydrolase 1, microsomal
TC0200000397.mm.2	-0.559566	6.1494	-2.65228	0.024399	0.665775	-3.43198	Entpd8	ectonucleoside triphosphate diphosphohydrolase 8
TC1500001155.mm.2	-0.323997	7.33953	-2.65064	0.0244674	0.665775	-3.43339	Ptger4	prostaglandin E receptor 4 (subtype EP4)
TC0800001392.mm.2	0.198378	8.38111	2.65051	0.0244729	0.665775	-3.4335	Atmin	ATM interactor
TC0800001465.mm.2	0.195054	10.739	2.65007	0.0244912	0.665775	-3.43388	Map1lc3b	microtubule-associated protein 1 light chain 3 beta
TC0800003035.mm.2	-0.395674	3.88011	-2.64984	0.0245008	0.665775	-3.43407	Cibar2	CBY1 interacting BAR domain containing 2
TC0100003830.mm.2	-0.256231	5.94664	-2.64976	0.0245042	0.665775	-3.43414	Sertad4	SERTA domain containing 4
TC0600002707.mm.2	0.354765	5.03303	2.6496	0.024511	0.665775	-3.43428	Vmn1r48	vomeronasal 1 receptor 48
TC0600000232.mm.2	-0.21186	6.36891	-2.64697	0.0246213	0.665775	-3.43654	Flnc	filamin C, gamma
TC0800003245.mm.2	0.222276	9.96357	2.64693	0.0246231	0.665775	-3.43658	Kxd1	KxDL motif containing 1
TC1600001557.mm.2	0.315534	8.3931	2.64635	0.0246475	0.665775	-3.43707	Dtx3l	deltex 3-like, E3 ubiquitin ligase
TC1100003658.mm.2	0.482499	5.3909	2.64633	0.0246483	0.665775	-3.43709	Fbxo47	F-box protein 47
TC0600002946.mm.2	0.289214	7.6177	2.64463	0.02472	0.665775	-3.43855	Tamm41	TAM41 mitochondrial translocator assembly and maintenance homolog
TC1900000748.mm.2	-0.267475	9.5508	-2.64363	0.0247624	0.665775	-3.43941	Add3	adducin 3 (gamma)
TC0100001617.mm.2	-0.353681	10.3738	-2.64318	0.0247816	0.665775	-3.4398	Tagln2	transgelin 2
TC0400000532.mm.2	0.276275	7.56234	2.64002	0.0249157	0.665775	-3.44251	Msantd3	Myb/SANT-like DNA-binding domain containing 3
TC0600003205.mm.2	-0.306768	8.86788	-2.6394	0.0249421	0.665775	-3.44305	Fkbp4	FK506 binding protein 4
TC1000002257.mm.2	0.318275	6.41218	2.63892	0.0249627	0.665775	-3.44346	Hkdc1	hexokinase domain containing 1
TC1700002587.mm.2	-1.11491	5.48082	-2.63885	0.0249656	0.665775	-3.44352	Cdkl4	cyclin-dependent kinase-like 4
TC0400003321.mm.2	0.251163	9.3359	2.63864	0.0249744	0.665775	-3.4437	Cyp4b1	cytochrome P450, family 4, subfamily b, polypeptide 1
TC1100002109.mm.2	0.364683	6.62092	2.63859	0.0249767	0.665775	-3.44374	Ccdc157	coiled-coil domain containing 157
TC0900001845.mm.2	0.469848	5.07516	2.63483	0.0251378	0.665775	-3.44698	Olfm2	olfactomedin 2
TC0200000626.mm.2	-0.744077	5.24024	-2.63401	0.0251729	0.665775	-3.44768	Cutal	cutA divalent cation tolerance homolog-like
TC0300002994.mm.2	-0.20559	8.65722	-2.63349	0.0251953	0.665775	-3.44813	Nfkb1	nuclear factor of kappa light polypeptide gene enhancer in B cells 1, p105
TC1700000584.mm.2	-0.311582	8.89413	-2.63139	0.025286	0.665775	-3.44994	Adamts10	a disintegrin-like and metallopeptidase (reprolysin type) with thrombospondin type 1 motif, 10
TC0700000240.mm.2	-0.239275	7.25527	-2.6294	0.0253723	0.665775	-3.45165	Dact3	dishevelled-binding antagonist of beta-catenin 3
TC0200003005.mm.2	0.258743	6.99797	2.62937	0.0253733	0.665775	-3.45167	Nsun6	NOL1/NOP2/Sun domain family member 6
TC0500003742.mm.2	-0.55476	6.72107	-2.62861	0.0254067	0.665775	-3.45233	Tmem184a	transmembrane protein 184a
TC1500002052.mm.2	0.229154	7.37512	2.62831	0.0254196	0.665775	-3.45259	Sco2	SCO2 cytochrome c oxidase assembly protein
TC1500002052.mm.2	0.229154	7.37512	2.62831	0.0254196	0.665775	-3.45259	Tymp	thymidine phosphorylase
TC1900000508.mm.2	0.268072	6.45931	2.62732	0.0254624	0.665775	-3.45344	Kif20b	kinesin family member 20B
TC1900000630.mm.2	0.290312	4.67679	2.62714	0.0254704	0.665775	-3.4536	Nkx2-3	NK2 homeobox 3
TC0300003247.mm.2	0.260068	10.776	2.62588	0.0255255	0.665775	-3.45468	Amy1	amylase 1, salivary
TC1200000996.mm.2	-0.391803	7.59797	-2.62549	0.0255424	0.665775	-3.45502	Dglucy	D-glutamate cyclase
TC0300001787.mm.2	-1.0372	4.52142	-2.62515	0.0255573	0.665775	-3.45531	Lrrc34	leucine rich repeat containing 34
TC0800002314.mm.2	0.423742	9.93332	2.62455	0.0255835	0.665775	-3.45583	Klhl2	kelch-like 2, Mayven
TC1100002895.mm.2	0.320754	7.41754	2.62331	0.0256377	0.665775	-3.45689	Top3a	topoisomerase (DNA) III alpha
TC0700004340.mm.2	0.412328	7.77023	2.62328	0.0256391	0.665775	-3.45692	Stx1b	syntaxin 1B
TC0400003942.mm.2	0.258347	4.33911	2.62254	0.0256713	0.665775	-3.45755	Pramel13	PRAME like 13
TC0200000484.mm.2	-0.243855	7.69329	-2.62235	0.0256797	0.665775	-3.45772	Gbgt1	globoside alpha-1,3-N-acetylgalactosaminyltransferase 1
TC0300000958.mm.2	-0.678918	6.55845	-2.62203	0.0256937	0.665775	-3.45799	Pdzk1	PDZ domain containing 1
TC1400002086.mm.2	0.285434	5.71999	2.62118	0.0257312	0.665775	-3.45873	Nrl	neural retina leucine zipper gene
TC1100001239.mm.2	0.429489	5.2528	2.62096	0.0257408	0.665775	-3.45891	Slfn1	schlafen 1
TC0100000387.mm.2	0.283038	8.84334	2.62064	0.0257551	0.665775	-3.45919	Osgepl1	O-sialoglycoprotein endopeptidase-like 1
TC0600000724.mm.2	-1.70287	7.44275	-2.61957	0.0258022	0.665775	-3.46011	Mmrn1	multimerin 1
TC0700002147.mm.2	0.311915	6.30392	2.6195	0.0258052	0.665775	-3.46017	Leng9	leukocyte receptor cluster (LRC) member 9
TC0200003151.mm.2	-2.56732	7.63668	-2.61865	0.0258427	0.665775	-3.4609	Ptgds	prostaglandin D2 synthase (brain)
TC0800000736.mm.2	0.307756	4.98752	2.61661	0.025933	0.665775	-3.46266	Hapln4	hyaluronan and proteoglycan link protein 4
TC1100004125.mm.2	0.275069	6.40715	2.61582	0.0259679	0.665775	-3.46334	St6galnac1	ST6 (alpha-N-acetyl-neuraminyl-2,3-beta-galactosyl-1,3)-N-acetylgalactosaminide alpha-2,6-sialyltransferase 1
TC1500000246.mm.2	-1.06827	6.98518	-2.61525	0.0259934	0.665775	-3.46383	Osr2	odd-skipped related 2
TC0200002276.mm.2	0.304752	7.76479	2.61465	0.02602	0.665775	-3.46435	Tcf15	transcription factor 15
TC1500001534.mm.2	0.354703	4.3382	2.61415	0.0260423	0.665775	-3.46478	Dscc1	DNA replication and sister chromatid cohesion 1
TC0100002998.mm.2	0.283644	5.94013	2.61364	0.026065	0.665775	-3.46522	Nckap5	NCK-associated protein 5
TC1300000817.mm.2	0.430409	6.35649	2.61194	0.0261408	0.665775	-3.46669	Zfp759	zinc finger protein 759
TC0100001577.mm.2	-1.2063	8.77607	-2.61148	0.0261614	0.665775	-3.46708	Cfap126	cilia and flagella associated protein 126
TC0900001800.mm.2	-0.298349	6.57191	-2.61079	0.0261922	0.665775	-3.46768	Naalad2	N-acetylated alpha-linked acidic dipeptidase 2
TC1300000684.mm.2	0.232554	5.22016	2.6105	0.0262054	0.665775	-3.46793	Gm10782	predicted gene 10782
TC1900001484.mm.2	-0.35104	10.3701	-2.60944	0.026253	0.665775	-3.46885	Pdlim1	PDZ and LIM domain 1 (elfin)
TC0200003142.mm.2	0.317266	4.74363	2.6093	0.0262592	0.665775	-3.46896	Grin1	glutamate receptor, ionotropic, NMDA1 (zeta 1)
TC1600000679.mm.2	-0.311489	5.13978	-2.60892	0.026276	0.665775	-3.46929	Gcsam	germinal center associated, signaling and motility
TC1200000017.mm.2	0.276788	4.8468	2.60822	0.0263075	0.665775	-3.46989	Pomc	pro-opiomelanocortin-alpha
TC0300000830.mm.2	0.291093	7.42589	2.60673	0.0263746	0.665775	-3.47118	Sprr2j-ps	small proline-rich protein 2J, pseudogene
TC1200002364.mm.2	0.260588	6.04683	2.6062	0.0263984	0.665775	-3.47163	Begain	brain-enriched guanylate kinase-associated
TC0700002805.mm.2	0.267318	4.83803	2.60556	0.0264273	0.665775	-3.47218	Scgb2b15	secretoglobin, family 2B, member 15
TC0700002805.mm.2	0.267318	4.83803	2.60556	0.0264273	0.665775	-3.47218	Scgb2b17	secretoglobin, family 2B, member 17
TC1500001192.mm.2	-0.324534	6.96518	-2.60549	0.0264306	0.665775	-3.47225	Skp2	S-phase kinase-associated protein 2
TC1000002482.mm.2	0.254656	8.32896	2.60442	0.0264791	0.665775	-3.47317	Plppr3	phospholipid phosphatase related 3
TC1700001423.mm.2	-0.836766	4.74301	-2.60385	0.026505	0.665775	-3.47367	Pabpc6	poly(A) binding protein, cytoplasmic 6
TC0700001070.mm.2	-0.634553	7.73655	-2.60355	0.0265183	0.665775	-3.47392	Fam174b	family with sequence similarity 174, member B
TC0700002131.mm.2	0.264268	6.65082	2.60279	0.0265529	0.665775	-3.47458	Oscar	osteoclast associated receptor
TC1700002153.mm.2	0.282477	6.07158	2.60186	0.0265952	0.665775	-3.47538	Mymx	myomixer, myoblast fusion factor
TC1600001353.mm.2	-0.358836	7.16844	-2.60117	0.0266267	0.665775	-3.47598	Thpo	thrombopoietin
TC0200004336.mm.2	0.311956	4.05043	2.60065	0.0266503	0.665775	-3.47642	Olfr1308	olfactory receptor 1308
TC0700003088.mm.2	-0.279375	4.20187	-2.59998	0.0266809	0.665775	-3.477	1700015G11Rik	RIKEN cDNA 1700015G11 gene
TC0700004190.mm.2	0.620675	7.93097	2.59685	0.0268237	0.665775	-3.4797	Dcun1d3	DCN1, defective in cullin neddylation 1, domain containing 3 (S. cerevisiae)
TC1800000169.mm.2	-1.55771	7.02413	-2.59586	0.0268694	0.665775	-3.48056	4930426D05Rik	RIKEN cDNA 4930426D05 gene
TC1100000340.mm.2	0.285042	4.8855	2.59439	0.0269369	0.665775	-3.48182	Hbq1a	hemoglobin, theta 1A
TC0100003612.mm.2	0.317604	7.71273	2.5941	0.0269502	0.665775	-3.48207	Chml	choroideremia-like
TC0700002479.mm.2	0.233547	6.94142	2.5921	0.0270425	0.665775	-3.4838	Cd3eap	CD3E antigen, epsilon polypeptide associated protein
TC1300000166.mm.2	0.364185	5.754	2.59186	0.0270538	0.665775	-3.48401	Zkscan4	zinc finger with KRAB and SCAN domains 4
TC1900001778.mm.2	-1.67669	6.86836	-2.59158	0.0270666	0.665775	-3.48425	Cfap43	cilia and flagella associated protein 43
TC0400004042.mm.2	0.256562	8.0777	2.59074	0.0271053	0.665775	-3.48497	Nmnat1	nicotinamide nucleotide adenylyltransferase 1
TC0400002766.mm.2	-0.852534	5.43493	-2.59006	0.0271372	0.665775	-3.48557	Mup4	major urinary protein 4
TC1300002326.mm.2	0.200696	10.7077	2.5882	0.0272235	0.665775	-3.48717	Cast	calpastatin
TC0200003576.mm.2	0.27147	10.7224	2.58799	0.0272332	0.665775	-3.48735	Acvr1c	activin A receptor, type IC
TC1700000385.mm.2	0.213374	7.61112	2.58573	0.0273386	0.665775	-3.4893	Ciao3	cytosolic iron-sulfur assembly component 3
TC1700000385.mm.2	0.213374	7.61112	2.58573	0.0273386	0.665775	-3.4893	Mir6966	microRNA 6966
TC1800001449.mm.2	-0.557934	5.75348	-2.58343	0.0274462	0.665775	-3.49129	Piezo2	piezo-type mechanosensitive ion channel component 2
TC1800001636.mm.2	0.333038	6.71654	2.58335	0.02745	0.665775	-3.49136	Siglec15	sialic acid binding Ig-like lectin 15
TC0800000426.mm.2	-0.225125	7.61706	-2.58207	0.0275099	0.665775	-3.49246	Mfhas1	malignant fibrous histiocytoma amplified sequence 1
TC1700002806.mm.2	-0.196381	5.45295	-2.58071	0.0275739	0.665775	-3.49363	Pdia2	protein disulfide isomerase associated 2
TC0X00001371.mm.2	-1.80296	5.85549	-2.58017	0.0275994	0.665775	-3.4941	Rnf128	ring finger protein 128
TC0900001408.mm.2	-0.216906	9.42495	-2.58004	0.0276054	0.665775	-3.49421	Lamb2	laminin, beta 2
TC0300003219.mm.2	0.244893	7.3155	2.57985	0.0276146	0.665775	-3.49438	Zfp697	zinc finger protein 697
TC0X00000332.mm.2	0.330113	4.89188	2.57851	0.0276781	0.665775	-3.49554	Sowahd	sosondowah ankyrin repeat domain family member D
TC0100001570.mm.2	-0.405869	7.78067	-2.57848	0.0276795	0.665775	-3.49557	Olfml2b	olfactomedin-like 2B
TC0200004502.mm.2	0.200852	7.19852	2.57763	0.0277197	0.665775	-3.4963	Spg11	SPG11, spatacsin vesicle trafficking associated
TC0200002426.mm.2	-0.325338	11.8604	-2.57707	0.0277459	0.665775	-3.49678	Lbp	lipopolysaccharide binding protein
TC0800000463.mm.2	-0.230742	8.77817	-2.57593	0.0278001	0.665775	-3.49777	Tusc3	tumor suppressor candidate 3
TC0700001725.mm.2	-0.337325	4.7101	-2.57542	0.0278244	0.665775	-3.49821	Abca14	ATP-binding cassette, sub-family A (ABC1), member 14
TC0900001430.mm.2	-0.244909	7.56427	-2.57432	0.0278769	0.665775	-3.49916	Pfkfb4	6-phosphofructo-2-kinase/fructose-2,6-biphosphatase 4
TC1100002025.mm.2	0.310601	4.79051	2.57308	0.0279358	0.665775	-3.50023	Fscn2	fascin actin-bundling protein 2
TC1100001066.mm.2	0.308913	6.12072	2.5728	0.0279492	0.665775	-3.50047	Smyd4	SET and MYND domain containing 4
TC0500000256.mm.2	0.32237	6.29137	2.5714	0.0280161	0.665775	-3.50168	Htr5a	5-hydroxytryptamine (serotonin) receptor 5A
TC0200002399.mm.2	-0.471873	9.75697	-2.57045	0.0280619	0.665775	-3.50251	Myl9	myosin, light polypeptide 9, regulatory
TC1300000309.mm.2	0.296167	4.92385	2.57	0.0280835	0.665775	-3.5029	Prl5a1	prolactin family 5, subfamily a, member 1
TC0700002047.mm.2	-1.30982	6.64682	-2.56989	0.0280888	0.665775	-3.50299	Eps8l2	EPS8-like 2
TC0400003593.mm.2	0.225057	7.2638	2.56959	0.0281032	0.665775	-3.50325	Zbtb8a	zinc finger and BTB domain containing 8a
TC0600001441.mm.2	0.246337	8.96741	2.56916	0.0281237	0.665775	-3.50362	Zfp384	zinc finger protein 384
TC1600001268.mm.2	-0.351557	10.7192	-2.56835	0.0281624	0.665775	-3.50432	Rpl31-ps12	ribosomal protein L31, pseudogene 1 2
TC0800000756.mm.2	-0.594601	8.24283	-2.56829	0.0281654	0.665775	-3.50437	Isyna1	myo-inositol 1-phosphate synthase A1
TC1100003013.mm.2	-0.471647	7.54926	-2.56819	0.0281702	0.665775	-3.50446	Ntn1	netrin 1
TC0300003041.mm.2	-1.81265	5.15922	-2.5677	0.0281941	0.665775	-3.50489	Bmpr1b	bone morphogenetic protein receptor, type 1B
TC0600003084.mm.2	0.233536	5.63722	2.56712	0.0282218	0.665775	-3.50538	Clec4e	C-type lectin domain family 4, member e
TC0300002803.mm.2	-0.349501	5.03261	-2.56602	0.0282749	0.665775	-3.50634	Gpr88	G-protein coupled receptor 88
TC0300001373.mm.2	-0.471493	6.92607	-2.56599	0.0282766	0.665775	-3.50637	Manba	mannosidase, beta A, lysosomal
TC0700001644.mm.2	-0.221109	7.81003	-2.56578	0.0282865	0.665775	-3.50654	Mical2	microtubule associated monooxygenase, calponin and LIM domain containing 2
TC0400004212.mm.2	-2.45201	9.70018	-2.56536	0.0283068	0.665775	-3.50691	Mup12	major urinary protein 12
TC1400002487.mm.2	0.20061	11.1191	2.56435	0.0283557	0.665775	-3.50778	Rgcc	regulator of cell cycle
TC1100002515.mm.2	-0.611616	5.2628	-2.56432	0.0283571	0.665775	-3.50781	Tenm2	teneurin transmembrane protein 2
TC0600002240.mm.2	-0.212362	9.34076	-2.56381	0.0283821	0.665775	-3.50825	Tra2a	transformer 2 alpha
TC0600000770.mm.2	-0.282698	4.72443	-2.56267	0.0284374	0.665775	-3.50924	4930544G11Rik	RIKEN cDNA 4930544G11 gene
TC0400001165.mm.2	-0.776466	5.96425	-2.56125	0.0285064	0.665775	-3.51047	Ttc39a	tetratricopeptide repeat domain 39A
TC0400003829.mm.2	0.259809	5.52788	2.56008	0.0285636	0.665775	-3.51148	Pla2g2f	phospholipase A2, group IIF
TC0500000581.mm.2	0.456068	4.81478	2.55946	0.0285934	0.665775	-3.51201	Dthd1	death domain containing 1
TC0100003050.mm.2	0.23265	4.12915	2.5593	0.0286012	0.665775	-3.51215	Il19	interleukin 19
TC1000000192.mm.2	0.582017	7.22463	2.55877	0.0286272	0.665775	-3.51261	Vnn3	vanin 3
TC0600002391.mm.2	0.352051	7.40507	2.55876	0.0286277	0.665775	-3.51262	A530053G22Rik	RIKEN cDNA A530053G22 gene
TC0400004058.mm.2	0.266448	10.5248	2.55835	0.0286478	0.665775	-3.51297	H6pd	hexose-6-phosphate dehydrogenase (glucose 1-dehydrogenase)
TC1700000014.mm.2	0.318521	4.77538	2.55823	0.0286538	0.665775	-3.51308	Cldn20	claudin 20
TSUnmapped00000002.mm.2	0.285762	7.72748	2.55813	0.0286589	0.665775	-3.51317	Vsig10l	V-set and immunoglobulin domain containing 10 like
TC1300000442.mm.2	-1.52644	6.63913	-2.55792	0.0286692	0.665775	-3.51335	Dsp	desmoplakin
TC0400002770.mm.2	-2.37235	9.50772	-2.55789	0.0286705	0.665775	-3.51337	Mup19	major urinary protein 19
TC0100003832.mm.2	0.793848	6.01471	2.55761	0.0286843	0.665775	-3.51362	Syt14	synaptotagmin XIV
TC1300000881.mm.2	0.204617	6.47873	2.55728	0.0287006	0.665775	-3.5139	Mrpl36	mitochondrial ribosomal protein L36
TC1800001368.mm.2	0.356533	7.66696	2.55616	0.0287553	0.665775	-3.51487	Marchf3	membrane associated ring-CH-type finger 3
TC0200003303.mm.2	-2.11341	10.2612	-2.55583	0.0287717	0.665775	-3.51516	Lcn2	lipocalin 2
TC0200004649.mm.2	0.334541	8.90071	2.55578	0.0287742	0.665775	-3.5152	1700037H04Rik	RIKEN cDNA 1700037H04 gene
TC0900003246.mm.2	0.404134	4.13876	2.55498	0.0288131	0.665775	-3.51589	Scn11a	sodium channel, voltage-gated, type XI, alpha
TC1300002747.mm.2	-0.250718	5.42191	-2.55473	0.0288256	0.665775	-3.51611	Nim1k	NIM1 serine/threonine protein kinase
TC0400002768.mm.2	-2.40989	9.81393	-2.55399	0.0288623	0.665775	-3.51675	Mup1	major urinary protein 1
TC0400004213.mm.2	-2.33657	9.73092	-2.5528	0.0289206	0.665775	-3.51777	Mup2	major urinary protein 2
TC0400004213.mm.2	-2.33657	9.73092	-2.5528	0.0289206	0.665775	-3.51777	Mup22	major urinary protein 22
TC1800001075.mm.2	0.198703	8.97289	2.55162	0.0289794	0.665775	-3.5188	Ino80c	INO80 complex subunit C
TC1000002462.mm.2	0.308308	4.28238	2.55147	0.0289864	0.665775	-3.51893	Olfr1356	olfactory receptor 1356
TC1000000252.mm.2	0.379917	5.2618	2.55141	0.0289895	0.665775	-3.51898	Themis	thymocyte selection associated
TC0200003112.mm.2	-1.88874	7.50419	-2.55052	0.0290338	0.665775	-3.51975	Pax8	paired box 8
TC1900001633.mm.2	0.211786	7.64005	2.55041	0.0290391	0.665775	-3.51985	Stn1	STN1, CST complex subunit
TC0500002580.mm.2	-0.591615	7.52518	-2.54987	0.029066	0.665775	-3.52032	Tec	tec protein tyrosine kinase
TC1100002379.mm.2	0.261437	7.79624	2.54932	0.0290935	0.665775	-3.52079	Papolg	poly(A) polymerase gamma
TC1400000851.mm.2	-0.294763	6.84346	-2.54802	0.0291577	0.665775	-3.52191	Spata13	spermatogenesis associated 13
TC0900002189.mm.2	0.429256	6.76373	2.54755	0.0291812	0.665775	-3.52232	Cd3e	CD3 antigen, epsilon polypeptide
TC1900001447.mm.2	0.295165	5.09218	2.547	0.0292086	0.665775	-3.5228	Fgfbp3	fibroblast growth factor binding protein 3
TC1100003245.mm.2	-0.533488	7.66852	-2.54664	0.0292267	0.665775	-3.52311	Abr	active BCR-related gene
TC0200001455.mm.2	0.417863	5.08268	2.54591	0.0292633	0.665775	-3.52374	Alx4	aristaless-like homeobox 4
TC0300002273.mm.2	0.267104	5.75093	2.54541	0.0292885	0.665775	-3.52418	Dclk2	doublecortin-like kinase 2
TC1900000527.mm.2	0.208152	10.142	2.54509	0.0293042	0.665775	-3.52445	Marchf5	membrane associated ring-CH-type finger 5
TC0X00000525.mm.2	-0.785075	11.4827	-2.54486	0.0293156	0.665775	-3.52465	Fhl1	four and a half LIM domains 1
TC0900001083.mm.2	0.280377	8.18336	2.54144	0.0294875	0.665775	-3.52762	Irak1bp1	interleukin-1 receptor-associated kinase 1 binding protein 1
TC0400004208.mm.2	-2.49053	9.30238	-2.53922	0.0295995	0.665775	-3.52954	Mup7	major urinary protein 7
TC1600000387.mm.2	0.198809	10.0874	2.53758	0.0296826	0.665775	-3.53096	Opa1	OPA1, mitochondrial dynamin like GTPase
TC1400002101.mm.2	-2.11414	6.76085	-2.53611	0.0297571	0.665775	-3.53224	Cideb	cell death-inducing DNA fragmentation factor, alpha subunit-like effector B
TC1700002647.mm.2	0.28563	10.6366	2.53589	0.0297683	0.665775	-3.53243	Zfp36l2	zinc finger protein 36, C3H type-like 2
TC0900000966.mm.2	-0.56806	6.46747	-2.53582	0.0297721	0.665775	-3.53249	Mns1	meiosis-specific nuclear structural protein 1
TC1100000245.mm.2	0.280962	8.22734	2.53531	0.0297978	0.665775	-3.53293	Pus10	pseudouridylate synthase 10
TC1500001536.mm.2	0.229369	6.80219	2.53499	0.0298142	0.665775	-3.53321	Gm9920	predicted gene 9920
TC1500000010.mm.2	-0.456823	7.24415	-2.5346	0.0298343	0.665775	-3.53355	Plcxd3	phosphatidylinositol-specific phospholipase C, X domain containing 3
TC1200000671.mm.2	-0.400921	9.06901	-2.53404	0.0298625	0.665775	-3.53403	Syne2	spectrin repeat containing, nuclear envelope 2
TC1200000671.mm.2	-0.400921	9.06901	-2.53404	0.0298625	0.665775	-3.53403	Mir5101	microRNA 5101
TC0600001319.mm.2	0.297409	8.36342	2.5332	0.0299057	0.665775	-3.53476	Zfp637	zinc finger protein 637
TC1000003104.mm.2	-0.385079	7.91455	-2.53303	0.0299144	0.665775	-3.53491	Dtx3	deltex 3, E3 ubiquitin ligase
TC1700000431.mm.2	-0.512309	7.67654	-2.5328	0.0299261	0.665775	-3.53511	Itpr3	inositol 1,4,5-triphosphate receptor 3
TC1700000431.mm.2	-0.512309	7.67654	-2.5328	0.0299261	0.665775	-3.53511	Mir7677	microRNA 7677
TC0700003030.mm.2	0.191308	6.19572	2.53269	0.0299317	0.665775	-3.53521	Kcnj11	potassium inwardly rectifying channel, subfamily J, member 11
TC0100003872.mm.2	-0.484053	6.98702	-2.53219	0.0299572	0.665775	-3.53564	Irf6	interferon regulatory factor 6
TC0600003179.mm.2	-0.209361	4.55536	-2.53132	0.0300015	0.665775	-3.53639	Mir7233	microRNA 7233
TC0700002319.mm.2	0.199231	4.68712	2.5312	0.030008	0.665775	-3.5365	Zscan4a	zinc finger and SCAN domain containing 4A
TC0100002142.mm.2	-0.259062	7.28456	-2.53118	0.0300087	0.665775	-3.53651	Gm15455	predicted gene 15455
TC0500003018.mm.2	0.359097	5.49206	2.53046	0.0300457	0.665775	-3.53713	Asphd2	aspartate beta-hydroxylase domain containing 2
TC0200004248.mm.2	-0.392363	3.83868	-2.53045	0.0300465	0.665775	-3.53715	Pin1rt1	protein (peptidyl-prolyl cis/trans isomerase) NIMA-interacting 1, retrogene 1
TC0100002395.mm.2	-0.235917	6.15699	-2.53042	0.0300479	0.665775	-3.53717	Tmem237	transmembrane protein 237
TC0700004225.mm.2	0.371861	4.76276	2.52896	0.0301227	0.665775	-3.53843	Palb2	partner and localizer of BRCA2
TC0200000510.mm.2	0.24921	7.78245	2.52865	0.030139	0.665775	-3.53871	Coq4	coenzyme Q4
TC0800002609.mm.2	0.360667	4.74107	2.52836	0.0301538	0.665775	-3.53896	Mylk3	myosin light chain kinase 3
TC0900000845.mm.2	0.21686	9.86235	2.52829	0.0301574	0.665775	-3.53902	Spg21	SPG21, maspardin
TC0400002470.mm.2	-0.844599	7.24415	-2.52781	0.0301818	0.665775	-3.53943	1110017D15Rik	RIKEN cDNA 1110017D15 gene
TC0200004137.mm.2	-0.785335	5.96095	-2.52755	0.0301957	0.665775	-3.53966	Large2	LARGE xylosyl- and glucuronyltransferase 2
TC1400002039.mm.2	0.333562	5.50769	2.52746	0.0302003	0.665775	-3.53974	Olfr1508	olfactory receptor 1508
TC0300001643.mm.2	-0.275015	8.09314	-2.52685	0.0302314	0.665775	-3.54026	Impa1	inositol (myo)-1(or 4)-monophosphatase 1
TC0800000812.mm.2	0.327258	5.80281	2.52608	0.0302711	0.665775	-3.54093	Olfr374	olfactory receptor 374
TC1600000244.mm.2	0.265955	5.99481	2.52563	0.0302946	0.665775	-3.54132	Gnb1l	guanine nucleotide binding protein (G protein), beta polypeptide 1-like
TC0800001213.mm.2	-0.25818	7.70924	-2.52528	0.0303126	0.665775	-3.54163	Elmo3	engulfment and cell motility 3
TC1900000350.mm.2	-0.366311	6.72261	-2.52335	0.030413	0.665775	-3.54331	Cemip2	cell migration inducing hyaluronidase 2
TC1400002115.mm.2	0.408915	4.13435	2.52297	0.0304326	0.665775	-3.54363	Ctsg	cathepsin G
TC0300003245.mm.2	-1.20475	8.99766	-2.52223	0.0304709	0.665775	-3.54427	Gstm6	glutathione S-transferase, mu 6
TC0X00002539.mm.2	0.328735	4.26533	2.52205	0.0304802	0.665775	-3.54443	4930595M18Rik	RIKEN cDNA 4930595M18 gene
TC0500003060.mm.2	-0.222018	8.01741	-2.52203	0.0304817	0.665775	-3.54445	Kctd10	potassium channel tetramerisation domain containing 10
TC0400003236.mm.2	0.867378	6.77802	2.52202	0.0304818	0.665775	-3.54446	Zyg11a	zyg-11 family member A, cell cycle regulator
TC0800001185.mm.2	0.300336	8.28109	2.5211	0.0305298	0.665775	-3.54525	Car7	carbonic anhydrase 7
TC0X00001793.mm.2	0.220907	7.3554	2.52019	0.0305773	0.665775	-3.54604	Suv39h1	suppressor of variegation 3-9 1
TC0900001864.mm.2	0.335376	5.35718	2.52	0.0305872	0.665775	-3.54621	S1pr5	sphingosine-1-phosphate receptor 5
TC0600000924.mm.2	-0.752683	5.73686	-2.51913	0.0306327	0.665775	-3.54696	1700003E16Rik	RIKEN cDNA 1700003E16 gene
TC0700003850.mm.2	0.348245	7.50464	2.51862	0.0306593	0.665775	-3.5474	Il18bp	interleukin 18 binding protein
TC1900000335.mm.2	-0.31656	11.4251	-2.51623	0.0307848	0.665775	-3.54948	Aldh1a1	aldehyde dehydrogenase family 1, subfamily A1
TC1300002520.mm.2	-0.683912	9.71551	-2.51589	0.0308028	0.665775	-3.54978	Map1b	microtubule-associated protein 1B
TC0700004153.mm.2	-0.326411	6.78757	-2.51556	0.0308201	0.665775	-3.55006	Plekha7	pleckstrin homology domain containing, family A member 7
TC1100003688.mm.2	0.325886	11.3734	2.51523	0.0308374	0.665775	-3.55035	Nr1d1	nuclear receptor subfamily 1, group D, member 1
TC1100002100.mm.2	-0.326566	5.95797	-2.51523	0.0308375	0.665775	-3.55035	4921536K21Rik	RIKEN cDNA 4921536K21 gene
TC0400000770.mm.2	0.23775	4.57517	2.51487	0.0308564	0.665775	-3.55066	Gm38423	predicted gene, 38423
TC0400000770.mm.2	0.23775	4.57517	2.51487	0.0308564	0.665775	-3.55066	Gm11236	predicted gene 11236
TC0400000770.mm.2	0.23775	4.57517	2.51487	0.0308564	0.665775	-3.55066	Gm11237	predicted gene 11237
TC1100002301.mm.2	-0.318484	6.21458	-2.51414	0.0308948	0.665775	-3.55129	Slc1a4	solute carrier family 1 (glutamate/neutral amino acid transporter), member 4
TC1700000693.mm.2	0.366653	5.45102	2.51375	0.0309152	0.665775	-3.55163	Psors1c2	psoriasis susceptibility 1 candidate 2 (human)
TC0900002314.mm.2	0.227634	6.18184	2.51276	0.0309678	0.665775	-3.5525	Tnfaip8l3	tumor necrosis factor, alpha-induced protein 8-like 3
TC0X00000122.mm.2	-0.58549	4.14159	-2.51242	0.0309859	0.665775	-3.55279	Sytl5	synaptotagmin-like 5
TC0500000855.mm.2	0.276211	5.73496	2.51214	0.0310004	0.665775	-3.55303	Epgn	epithelial mitogen
TC0100001620.mm.2	-0.852219	5.17125	-2.51207	0.0310041	0.665775	-3.55309	Cfap45	cilia and flagella associated protein 45
TC0500003489.mm.2	0.232898	8.10305	2.51203	0.0310063	0.665775	-3.55313	Cox19	cytochrome c oxidase assembly protein 19
TC0600000609.mm.2	0.345	9.64871	2.51194	0.0310113	0.665775	-3.55321	Snx10	sorting nexin 10
TC0600002358.mm.2	0.291983	4.68441	2.51108	0.0310569	0.665775	-3.55396	Vmn1r22	vomeronasal 1 receptor 22
TC0400003407.mm.2	0.279852	3.96982	2.51058	0.0310834	0.665775	-3.55439	Olfr1328	olfactory receptor 1328
TC1300001971.mm.2	-0.39777	7.20798	-2.51043	0.0310911	0.665775	-3.55452	Gm906	predicted gene 906
TC1500002008.mm.2	-0.462378	4.84315	-2.51031	0.0310974	0.665775	-3.55462	Pkdrej	polycystin (PKD) family receptor for egg jelly
TC0800001954.mm.2	-0.817678	5.33872	-2.50948	0.0311417	0.665775	-3.55534	Got1l1	glutamic-oxaloacetic transaminase 1-like 1
TC0700001439.mm.2	0.311804	6.56163	2.50619	0.0313169	0.665775	-3.5582	Phox2a	paired-like homeobox 2a
TC0500003310.mm.2	0.481757	8.53683	2.50558	0.0313495	0.665775	-3.55873	Phkg1	phosphorylase kinase gamma 1
TC0900001604.mm.2	0.213976	6.53252	2.50446	0.0314095	0.665775	-3.5597	Entpd3	ectonucleoside triphosphate diphosphohydrolase 3
TC1000000822.mm.2	0.354404	6.97178	2.50435	0.0314155	0.665775	-3.5598	Prtn3	proteinase 3
TC1900000661.mm.2	0.320227	5.71434	2.50348	0.0314622	0.665775	-3.56055	Twnk	twinkle mtDNA helicase
TC0400002769.mm.2	-2.32339	9.6731	-2.50298	0.0314891	0.665775	-3.56099	Mup13	major urinary protein 13
TC0400002769.mm.2	-2.32339	9.6731	-2.50298	0.0314891	0.665775	-3.56099	Mup18	major urinary protein 18
TC0400002769.mm.2	-2.32339	9.6731	-2.50298	0.0314891	0.665775	-3.56099	Mup16	major urinary protein 16
TC0400002769.mm.2	-2.32339	9.6731	-2.50298	0.0314891	0.665775	-3.56099	Mup14	major urinary protein 14
TC0400002769.mm.2	-2.32339	9.6731	-2.50298	0.0314891	0.665775	-3.56099	Mup17	major urinary protein 17
TC0400002769.mm.2	-2.32339	9.6731	-2.50298	0.0314891	0.665775	-3.56099	Mup15	major urinary protein 15
TC1100004058.mm.2	0.247176	9.89032	2.50235	0.031523	0.665775	-3.56153	Cd300ld3	CD300 molecule like family member D3
TC1100004058.mm.2	0.247176	9.89032	2.50235	0.031523	0.665775	-3.56153	Cd300ld4	CD300 molecule like family member D4
TC1100004058.mm.2	0.247176	9.89032	2.50235	0.031523	0.665775	-3.56153	Cd300ld5	CD300 molecule like family member D5
TC0200005281.mm.2	-0.830424	5.71975	-2.50162	0.0315624	0.665775	-3.56217	Bmp7	bone morphogenetic protein 7
TC0700002873.mm.2	0.19461	9.85541	2.50112	0.0315893	0.665775	-3.5626	Uri1	URI1, prefoldin-like chaperone
TC1800000758.mm.2	-0.725481	6.60462	-2.50019	0.0316395	0.665775	-3.56341	Stard6	StAR-related lipid transfer (START) domain containing 6
TC0400000705.mm.2	0.311579	9.91127	2.49933	0.0316861	0.665775	-3.56416	Rgs3	regulator of G-protein signaling 3
TC1700001876.mm.2	0.176037	11.2093	2.49805	0.0317552	0.665775	-3.56527	Rab11b	RAB11B, member RAS oncogene family
TC0300001124.mm.2	-0.855161	9.05332	-2.49796	0.03176	0.665775	-3.56535	Gstm5	glutathione S-transferase, mu 5
TC1000000711.mm.2	0.2133	7.5906	2.49784	0.0317664	0.665775	-3.56545	Adora2a	adenosine A2a receptor
TC0200005471.mm.2	-0.29148	8.07642	-2.49701	0.0318117	0.665775	-3.56618	Ak1	adenylate kinase 1
TC1500000566.mm.2	0.271604	5.36187	2.49675	0.0318259	0.665775	-3.5664	Tigd5	tigger transposable element derived 5
TC1300001494.mm.2	0.397974	7.15438	2.49636	0.0318468	0.665775	-3.56674	Sugct	succinyl-CoA glutarate-CoA transferase
TC0900000216.mm.2	0.25739	10.1394	2.49564	0.0318861	0.665775	-3.56736	Zfp809	zinc finger protein 809
TC1200001880.mm.2	0.222056	9.75353	2.49464	0.0319407	0.665775	-3.56824	Sav1	salvador family WW domain containing 1
TC1100001183.mm.2	-0.500102	7.04385	-2.49396	0.0319777	0.665775	-3.56883	Rab11fip4	RAB11 family interacting protein 4 (class II)
TC0800001360.mm.2	0.198522	6.60238	2.49375	0.0319894	0.665775	-3.56901	Vat1l	vesicle amine transport protein 1 like
TC1600001665.mm.2	0.246185	7.12339	2.49268	0.0320477	0.665775	-3.56994	Abhd10	abhydrolase domain containing 10
TC1500001887.mm.2	-0.313398	7.84852	-2.49	0.0321946	0.665775	-3.57227	Npcd	neuronal pentraxin chromo domain
TC1500001887.mm.2	-0.313398	7.84852	-2.49	0.0321946	0.665775	-3.57227	Cbx6	chromobox 6
TC1500001887.mm.2	-0.313398	7.84852	-2.49	0.0321946	0.665775	-3.57227	Nptxr	neuronal pentraxin receptor
TC1600000378.mm.2	0.300053	5.15695	2.48994	0.0321978	0.665775	-3.57232	Ostn	osteocrin
TC0900001978.mm.2	-0.936469	5.70892	-2.48967	0.0322126	0.665775	-3.57255	St14	suppression of tumorigenicity 14 (colon carcinoma)
TC0200002543.mm.2	0.240331	6.06762	2.48953	0.0322204	0.665775	-3.57268	Slc12a5	solute carrier family 12, member 5
TC1600002023.mm.2	-0.214547	7.05325	-2.48795	0.0323074	0.665775	-3.57405	Krtap16-3	keratin associated protein 16-3
TC1800000327.mm.2	-0.309472	7.36753	-2.48792	0.0323088	0.665775	-3.57407	Cystm1	cysteine-rich transmembrane module containing 1
TC0X00003437.mm.2	0.346436	8.42441	2.48657	0.0323837	0.665775	-3.57525	Il2rg	interleukin 2 receptor, gamma chain
TC0100002157.mm.2	-0.198649	4.20058	-2.48631	0.032398	0.665775	-3.57548	AA619741	PHD finger protein 19 pseudogene
TC0400000091.mm.2	0.474831	4.73797	2.48621	0.0324034	0.665775	-3.57556	Rad54b	RAD54 homolog B (S. cerevisiae)
TC0400000091.mm.2	0.474831	4.73797	2.48621	0.0324034	0.665775	-3.57556	Fsbp	fibrinogen silencer binding protein
TC0300002939.mm.2	0.202347	9.32709	2.48556	0.0324396	0.665775	-3.57613	Sec24b	Sec24 related gene family, member B (S. cerevisiae)
TC0500000267.mm.2	-1.02407	4.53139	-2.48554	0.0324404	0.665775	-3.57614	Rnf32	ring finger protein 32
TC0400000167.mm.2	0.400854	5.16762	2.4817	0.0326539	0.665775	-3.57949	Slc7a13	solute carrier family 7, (cationic amino acid transporter, y+ system) member 13
TC1100003995.mm.2	-0.461469	5.31883	-2.48144	0.0326683	0.665775	-3.57971	1700012B07Rik	RIKEN cDNA 1700012B07 gene
TC0900003272.mm.2	0.274188	5.46914	2.48142	0.0326695	0.665775	-3.57973	Hhatl	hedgehog acyltransferase-like
TC0500001297.mm.2	-0.220783	8.55339	-2.48086	0.0327007	0.665775	-3.58022	Wsb2	WD repeat and SOCS box-containing 2
TC0300001992.mm.2	-0.272611	4.04424	-2.48055	0.0327178	0.665775	-3.58048	Ccna1	cyclin A1
TC1700000402.mm.2	-0.447628	6.88068	-2.48003	0.0327467	0.665775	-3.58093	Pgap6	post-glycosylphosphatidylinositol attachment to proteins 6
TC1700002481.mm.2	-0.499959	7.44843	-2.48003	0.0327471	0.665775	-3.58094	Tgif1	TGFB-induced factor homeobox 1
TC1200000715.mm.2	-1.41908	4.94624	-2.47989	0.0327548	0.665775	-3.58106	Arg2	arginase type II
TC0100003323.mm.2	-0.599747	6.95663	-2.47984	0.0327577	0.665775	-3.5811	Ralgps2	Ral GEF with PH domain and SH3 binding motif 2
TC0600001839.mm.2	0.325784	10.5427	2.47977	0.0327617	0.665775	-3.58117	Asns	asparagine synthetase
TC0200001915.mm.2	-0.279727	5.95313	-2.47928	0.0327888	0.665775	-3.58159	Adra2b	adrenergic receptor, alpha 2b
TC0200003720.mm.2	-0.523551	9.07549	-2.47769	0.0328782	0.665775	-3.58298	Slc25a12	solute carrier family 25 (mitochondrial carrier, Aralar), member 12
TC0700000505.mm.2	0.342925	4.32451	2.47722	0.0329045	0.665775	-3.58338	Sycn	syncollin
TC0400002539.mm.2	0.244676	6.33071	2.47678	0.0329291	0.665775	-3.58376	Olfr71	olfactory receptor 71
TC0800001955.mm.2	0.381402	11.8167	2.47626	0.032958	0.665775	-3.58421	Adrb3	adrenergic receptor, beta 3
TC1200002267.mm.2	0.198962	10.2614	2.47507	0.0330254	0.665775	-3.58526	Ddx24	DEAD box helicase 24
TC0400001826.mm.2	0.214179	7.80417	2.47504	0.0330267	0.665775	-3.58528	Pramel12	PRAME like 12
TC1900000280.mm.2	0.308667	4.96739	2.47454	0.0330551	0.665775	-3.58571	Olfr1490	olfactory receptor 1490
TC0400002737.mm.2	-0.580594	8.84706	-2.47414	0.0330777	0.665775	-3.58606	Lpar1	lysophosphatidic acid receptor 1
TC0400003002.mm.2	0.266776	5.96007	2.47388	0.0330926	0.665775	-3.58629	Ifna9	interferon alpha 9
TC0400003002.mm.2	0.266776	5.96007	2.47388	0.0330926	0.665775	-3.58629	Ifna15	interferon alpha 15
TC0400003002.mm.2	0.266776	5.96007	2.47388	0.0330926	0.665775	-3.58629	Ifna6	interferon alpha 6
TC0400002742.mm.2	0.332879	4.77215	2.4733	0.0331253	0.665775	-3.58679	Olfr267	olfactory receptor 267
TC0X00002177.mm.2	0.27934	5.89951	2.47324	0.0331282	0.665775	-3.58684	Igsf1	immunoglobulin superfamily, member 1
TC1100000015.mm.2	-0.344682	8.43311	-2.47263	0.0331629	0.665775	-3.58737	Selenom	selenoprotein M
TC0700004008.mm.2	0.393674	5.50075	2.4723	0.0331817	0.665775	-3.58766	Gvin-ps6	GTPase, very large interferon inducible, pseudogene 6
TC0700000157.mm.2	0.239779	4.13874	2.47226	0.0331837	0.665775	-3.58769	Vmn1r88	vomeronasal 1 receptor, 88
TC0200004879.mm.2	0.298844	4.17457	2.47222	0.0331864	0.665775	-3.58773	Rad21l	RAD21-like (S. pombe)
TC0900000485.mm.2	0.220995	5.22843	2.47214	0.0331907	0.665775	-3.5878	D630033O11Rik	RIKEN cDNA D630033O11 gene
TC0700000759.mm.2	0.408885	6.44225	2.47177	0.0332118	0.665775	-3.58813	Nkg7	natural killer cell group 7 sequence
TC1500001511.mm.2	0.191816	10.2001	2.47144	0.0332302	0.665775	-3.58841	Ext1	exostosin glycosyltransferase 1
TC0100002214.mm.2	0.311315	7.9806	2.47105	0.0332523	0.665775	-3.58875	Rev1	REV1, DNA directed polymerase
TC0500001575.mm.2	0.442763	9.73139	2.47069	0.0332728	0.665775	-3.58906	Mlxipl	MLX interacting protein-like
TC1300002119.mm.2	-0.488613	7.87967	-2.47067	0.0332743	0.665775	-3.58908	Golm1	golgi membrane protein 1
TC0100003319.mm.2	-0.606773	9.78326	-2.47043	0.0332874	0.665775	-3.58929	Soat1	sterol O-acyltransferase 1
TC1100001626.mm.2	-0.970207	5.16532	-2.47004	0.0333097	0.665775	-3.58963	Odad4	outer dynein arm complex subunit 4
TC1000003150.mm.2	0.272921	6.73794	2.46915	0.0333606	0.665775	-3.59041	Zc3h10	zinc finger CCCH type containing 10
TC1000002259.mm.2	0.227422	9.00879	2.46821	0.0334141	0.665775	-3.59122	Vps26a	VPS26 retromer complex component A
TC1900000441.mm.2	0.415602	9.09445	2.46788	0.0334327	0.665775	-3.59151	Cd274	CD274 antigen
TC0700004650.mm.2	-0.610536	6.02763	-2.46746	0.0334565	0.665775	-3.59187	Ipw	imprinted gene in the Prader-Willi syndrome region
TC0700004650.mm.2	-0.610536	6.02763	-2.46746	0.0334565	0.665775	-3.59187	Snord116l1	small nucleolar RNA, C/D box 116-like 1
TC0700004650.mm.2	-0.610536	6.02763	-2.46746	0.0334565	0.665775	-3.59187	Snord116l2	small nucleolar RNA, C/D box 116-like 2
TC1100001156.mm.2	-0.743766	7.13061	-2.46516	0.033588	0.665775	-3.59387	Aldoc	aldolase C, fructose-bisphosphate
TC1000003032.mm.2	0.195456	10.5389	2.46482	0.0336078	0.665775	-3.59417	Msrb3	methionine sulfoxide reductase B3
TC1600002020.mm.2	0.297704	5.05821	2.46445	0.0336289	0.665775	-3.59449	Krtap19-5	keratin associated protein 19-5
TC1600002141.mm.2	-0.56557	5.94495	-2.46368	0.0336729	0.665775	-3.59516	Lca5l	Leber congenital amaurosis 5-like
TC0900001632.mm.2	0.232291	4.66039	2.46347	0.0336852	0.665775	-3.59535	1700048O20Rik	RIKEN cDNA 1700048O20 gene
TC0800000168.mm.2	0.206137	7.82234	2.46214	0.0337615	0.665775	-3.5965	Mcph1	microcephaly, primary autosomal recessive 1
TC1400001723.mm.2	0.252519	7.52817	2.46073	0.0338429	0.665775	-3.59773	Shld2	shieldin complex subunit 2
TC1500001238.mm.2	-0.2565	4.98475	-2.46054	0.0338537	0.665775	-3.5979	Cdh6	cadherin 6
TC0900000113.mm.2	0.284988	5.39899	2.45974	0.0339004	0.665775	-3.5986	Gpr83	G protein-coupled receptor 83
TC0400003733.mm.2	0.349796	6.67944	2.45974	0.0339004	0.665775	-3.5986	Fam110d	family with sequence similarity 110, member D
TC1900000560.mm.2	-0.293087	4.42538	-2.45956	0.0339104	0.665775	-3.59875	Hells	helicase, lymphoid specific
TC1700001390.mm.2	-0.647427	9.03735	-2.4585	0.0339722	0.665775	-3.59968	Ezr	ezrin
TC1900001273.mm.2	-0.222504	7.84904	-2.45764	0.034022	0.665775	-3.60043	Tjp2	tight junction protein 2
TC0800001884.mm.2	0.193088	9.32587	2.45592	0.0341216	0.665775	-3.60192	Gins4	GINS complex subunit 4 (Sld5 homolog)
TC0600003148.mm.2	-0.57948	9.01624	-2.45581	0.0341281	0.665775	-3.60202	Cd9	CD9 antigen
TC1100003171.mm.2	0.339298	4.09672	2.45563	0.0341386	0.665775	-3.60217	Olfr382	olfactory receptor 382
TC0200005091.mm.2	0.253276	9.36936	2.45314	0.0342841	0.665775	-3.60435	Fitm2	fat storage-inducing transmembrane protein 2
TC0200000549.mm.2	-0.391774	5.63007	-2.45291	0.0342971	0.665775	-3.60454	Ncs1	neuronal calcium sensor 1
TC1000002828.mm.2	-0.372967	6.30673	-2.45127	0.0343932	0.665775	-3.60597	Syt1	synaptotagmin I
TC0700001669.mm.2	0.285917	11.5984	2.44943	0.0345012	0.665775	-3.60757	Pde3b	phosphodiesterase 3B, cGMP-inhibited
TC0X00001285.mm.2	0.213537	5.82442	2.44862	0.034549	0.665775	-3.60828	Armcx4	armadillo repeat containing, X-linked 4
TC0700004490.mm.2	0.187442	5.67986	2.4481	0.0345799	0.665775	-3.60874	Msx3	msh homeobox 3
TC0700003464.mm.2	-0.252751	8.12667	-2.44758	0.0346102	0.665775	-3.60918	Arrdc4	arrestin domain containing 4
TC0200002270.mm.2	-0.489447	6.86484	-2.44707	0.0346407	0.665775	-3.60963	Angpt4	angiopoietin 4
TC0500003379.mm.2	-0.285499	9.01969	-2.44607	0.0346995	0.665775	-3.6105	Eln	elastin
TC1100003066.mm.2	-0.332333	6.50121	-2.44462	0.0347854	0.665775	-3.61176	Tmem102	transmembrane protein 102
TC1600002045.mm.2	0.176797	10.4354	2.44437	0.0348002	0.665775	-3.61198	Scaf4	SR-related CTD-associated factor 4
TC0900002812.mm.2	0.335109	6.10437	2.44414	0.0348141	0.665775	-3.61219	Trim43b	tripartite motif-containing 43B
TC1800001180.mm.2	-0.22834	8.55632	-2.44375	0.0348371	0.665775	-3.61252	Ecscr	endothelial cell surface expressed chemotaxis and apoptosis regulator
TC1900001691.mm.2	0.381052	11.3327	2.44316	0.034872	0.665775	-3.61304	Gpam	glycerol-3-phosphate acyltransferase, mitochondrial
TC0500001349.mm.2	0.271492	7.55504	2.44279	0.0348941	0.665775	-3.61336	Oas1b	2'-5' oligoadenylate synthetase 1B
TC0200000591.mm.2	0.259708	9.69781	2.4414	0.0349772	0.665775	-3.61458	Sh2d3c	SH2 domain containing 3C
TC0700002532.mm.2	0.173926	4.79641	2.44131	0.0349825	0.665775	-3.61465	Vmn1r119	vomeronasal 1 receptor 119
TC1100001235.mm.2	0.21927	5.97233	2.44079	0.0350134	0.665775	-3.6151	Unc45b	unc-45 myosin chaperone B
TC1600000442.mm.2	-0.290083	6.66631	-2.43977	0.0350745	0.665775	-3.616	Dynlt2b	dynein light chain Tctex-type 2B
TC0200002172.mm.2	0.23967	5.37268	2.43966	0.0350806	0.665775	-3.61608	Insm1	insulinoma-associated 1
TC0X00003410.mm.2	0.448261	4.55105	2.43833	0.0351603	0.665775	-3.61725	Gm15091	predicted gene 15091
TC0100003119.mm.2	0.37741	5.84402	2.43776	0.0351949	0.665775	-3.61775	Lgr6	leucine-rich repeat-containing G protein-coupled receptor 6
TC1100001694.mm.2	-0.346123	7.3577	-2.43764	0.0352019	0.665775	-3.61785	Fzd2	frizzled class receptor 2
TC0600001266.mm.2	0.283837	6.01159	2.43749	0.0352107	0.665775	-3.61798	Slc6a11	solute carrier family 6 (neurotransmitter transporter, GABA), member 11
TC1900000309.mm.2	-0.348078	6.20151	-2.43731	0.0352216	0.665775	-3.61814	Gna14	guanine nucleotide binding protein, alpha 14
TC0300002212.mm.2	-0.489816	4.56749	-2.43699	0.0352406	0.665775	-3.61841	Glrb	glycine receptor, beta subunit
TC0500003660.mm.2	-0.475895	8.51033	-2.43628	0.0352834	0.665775	-3.61903	Hsph1	heat shock 105kDa/110kDa protein 1
TC0600002381.mm.2	0.651035	10.0671	2.43587	0.0353084	0.665775	-3.6194	Fam13a	family with sequence similarity 13, member A
TC0200003433.mm.2	-0.182435	10.9849	-2.43542	0.0353354	0.665775	-3.61979	Rpl35	ribosomal protein L35
TC1700000117.mm.2	-0.302011	7.77783	-2.43542	0.0353354	0.665775	-3.61979	Agpat4	1-acylglycerol-3-phosphate O-acyltransferase 4 (lysophosphatidic acid acyltransferase, delta)
TC0900001487.mm.2	-1.17511	5.68963	-2.43538	0.0353379	0.665775	-3.61982	Trank1	tetratricopeptide repeat and ankyrin repeat containing 1
TC0100002305.mm.2	0.766948	9.97777	2.43521	0.0353477	0.665775	-3.61996	Nabp1	nucleic acid binding protein 1
TC1300000113.mm.2	-0.640403	6.36981	-2.43482	0.0353714	0.665775	-3.62031	Inhba	inhibin beta-A
TC0100003887.mm.2	-0.397289	8.6998	-2.43447	0.0353927	0.665775	-3.62061	Nos1ap	nitric oxide synthase 1 (neuronal) adaptor protein
TC0100003886.mm.2	-0.308882	6.79181	-2.43438	0.0353978	0.665775	-3.62069	Gm7694	predicted gene 7694
TC0900002990.mm.2	-0.769841	5.00288	-2.434	0.0354206	0.665775	-3.62102	Nek11	NIMA (never in mitosis gene a)-related expressed kinase 11
TC1800000816.mm.2	0.225453	8.20585	2.43356	0.0354475	0.665775	-3.62141	Smad2	SMAD family member 2
TC0400000834.mm.2	0.234168	8.76849	2.43267	0.0355015	0.665775	-3.62218	Snapc3	small nuclear RNA activating complex, polypeptide 3
TC0200003670.mm.2	-1.58009	5.09377	-2.43242	0.0355162	0.665775	-3.6224	Galnt3	polypeptide N-acetylgalactosaminyltransferase 3
TC1000002495.mm.2	0.189038	7.3121	2.43192	0.035547	0.665775	-3.62284	2310011J03Rik	RIKEN cDNA 2310011J03 gene
TC0400001639.mm.2	-0.426479	7.73707	-2.43164	0.0355638	0.665775	-3.62308	Stmn1	stathmin 1
TC1000001993.mm.2	-0.288298	6.4364	-2.43057	0.0356284	0.665775	-3.62401	Calhm5	calcium homeostasis modulator family member 5
TC1000002642.mm.2	0.243184	10.2419	2.43002	0.0356622	0.665775	-3.6245	Dram1	DNA-damage regulated autophagy modulator 1
TC0300002982.mm.2	0.278888	9.5656	2.42981	0.0356747	0.665775	-3.62467	Tet2	tet methylcytosine dioxygenase 2
TC1900001630.mm.2	0.279126	10.4545	2.42813	0.0357769	0.665775	-3.62614	Sh3pxd2a	SH3 and PX domains 2A
TC0100001202.mm.2	0.285763	8.53466	2.42743	0.03582	0.665775	-3.62675	Ppp1r15b	protein phosphatase 1, regulatory subunit 15B
TC0100002541.mm.2	0.2045	5.86856	2.42685	0.0358553	0.665775	-3.62726	Bard1	BRCA1 associated RING domain 1
TC1700001132.mm.2	-0.497291	7.57931	-2.42674	0.0358621	0.665775	-3.62736	Lpin2	lipin 2
TC1100002158.mm.2	-0.371552	7.53911	-2.42456	0.0359953	0.665775	-3.62925	Camk2b	calcium/calmodulin-dependent protein kinase II, beta
TC1500001005.mm.2	0.30014	5.34605	2.42433	0.0360096	0.665775	-3.62946	Troap	trophinin associated protein
TC0200003440.mm.2	0.21364	9.84139	2.42342	0.0360652	0.665775	-3.63025	Ppp6c	protein phosphatase 6, catalytic subunit
TC1200001698.mm.2	0.188784	9.08202	2.42322	0.0360774	0.665775	-3.63042	Gm1818	predicted gene 1818
TC1100003561.mm.2	-0.602788	8.90487	-2.42303	0.0360894	0.665775	-3.63059	Abcc3	ATP-binding cassette, sub-family C (CFTR/MRP), member 3
TC0600001527.mm.2	0.505576	5.41273	2.42273	0.0361078	0.665775	-3.63085	Klrb1f	killer cell lectin-like receptor subfamily B member 1F
TC0200001826.mm.2	-0.631259	8.91528	-2.42263	0.0361139	0.665775	-3.63094	Golm2	golgi membrane protein 2
TC1100000831.mm.2	0.365875	4.90983	2.42237	0.03613	0.665775	-3.63117	Hs3st3a1	heparan sulfate (glucosamine) 3-O-sulfotransferase 3A1
TC0X00002826.mm.2	0.26827	9.42235	2.42163	0.0361753	0.665775	-3.63181	Taf9b	TATA-box binding protein associated factor 9B
TC0X00002320.mm.2	-1.32444	5.32492	-2.42012	0.0362689	0.665775	-3.63313	Cdr1	cerebellar degeneration related antigen 1
TC0800002806.mm.2	-1.52396	6.33377	-2.41947	0.0363091	0.665775	-3.6337	Cdh16	cadherin 16
TC0Y00000223.mm.2	0.908488	10.0424	2.41939	0.036314	0.665775	-3.63377	Erdr1	erythroid differentiation regulator 1
TC0200004791.mm.2	0.179098	5.79488	2.41907	0.0363333	0.665775	-3.63404	Nkx2-2	NK2 homeobox 2
TC1400002280.mm.2	-0.303427	9.97606	-2.41826	0.0363837	0.665775	-3.63475	Dpysl2	dihydropyrimidinase-like 2
TC1700002214.mm.2	-0.241633	5.33486	-2.41775	0.0364155	0.665775	-3.6352	Mdfi	MyoD family inhibitor
TC0X00003233.mm.2	0.272458	4.05838	2.41706	0.0364581	0.665775	-3.63579	Magea1	MAGE family member A1
TC1700000948.mm.2	0.238987	10.9365	2.41613	0.0365163	0.665775	-3.63661	Mocs1	molybdenum cofactor synthesis 1
TC0200000395.mm.2	-0.208393	7.45928	-2.4159	0.0365302	0.665775	-3.63681	Nsmf	NMDA receptor synaptonuclear signaling and neuronal migration factor
TC0800002959.mm.2	-0.504601	7.25763	-2.41513	0.0365784	0.665775	-3.63748	Tmem231	transmembrane protein 231
TC1800001063.mm.2	0.298549	5.5136	2.41498	0.0365873	0.665775	-3.63761	Nol4	nucleolar protein 4
TC0500003095.mm.2	-0.265262	9.56656	-2.41418	0.0366373	0.665775	-3.63831	Dynll1	dynein light chain LC8-type 1
TC0400002397.mm.2	0.237524	8.80257	2.41244	0.0367461	0.665775	-3.63983	Mob3b	MOB kinase activator 3B
TC0500002830.mm.2	-1.76372	6.33388	-2.41232	0.0367538	0.665775	-3.63993	Tmem150c	transmembrane protein 150C
TC0400002233.mm.2	0.338391	4.23054	2.41174	0.0367902	0.665775	-3.64044	Lrrc69	leucine rich repeat containing 69
TC1600001317.mm.2	-0.706662	6.64326	-2.41143	0.0368097	0.665775	-3.64071	Tbx1	T-box 1
TC1400001656.mm.2	-0.806282	6.06034	-2.41127	0.0368197	0.665775	-3.64085	Cacna1d	calcium channel, voltage-dependent, L type, alpha 1D subunit
TC1900000344.mm.2	0.233322	8.09032	2.41126	0.0368201	0.665775	-3.64086	Abhd17b	abhydrolase domain containing 17B
TC1200001239.mm.2	0.164856	11.1122	2.41089	0.0368435	0.665775	-3.64118	Eif5	eukaryotic translation initiation factor 5
TC1200001239.mm.2	0.164856	11.1122	2.41089	0.0368435	0.665775	-3.64118	Snora28	small nucleolar RNA, H/ACA box 28
TC0700000450.mm.2	0.406059	4.28446	2.41016	0.0368892	0.665775	-3.64182	Cyp2t4	cytochrome P450, family 2, subfamily t, polypeptide 4
TC0700004628.mm.2	0.2028	10.7897	2.40925	0.0369461	0.665775	-3.64261	Prr14	proline rich 14
TC0X00003192.mm.2	-0.338088	4.89935	-2.40861	0.036987	0.665775	-3.64317	Gpr173	G-protein coupled receptor 173
TC0900002065.mm.2	0.22538	4.22164	2.40833	0.0370046	0.665775	-3.64342	Olfr934	olfactory receptor 934
TC0800000912.mm.2	0.200493	8.22829	2.40804	0.0370223	0.665775	-3.64366	Rnf150	ring finger protein 150
TC0500000690.mm.2	-2.09106	6.1686	-2.40751	0.0370557	0.665775	-3.64413	Spata18	spermatogenesis associated 18
TC0X00002317.mm.2	0.222522	5.32451	2.40705	0.0370854	0.665775	-3.64453	Sox3	SRY (sex determining region Y)-box 3
TC0700003848.mm.2	-0.412427	8.76955	-2.40699	0.037089	0.665775	-3.64459	Lrrc51	leucine rich repeat containing 51
TC0400004153.mm.2	0.433325	7.31134	2.40582	0.0371628	0.665775	-3.6456	Tmem88b	transmembrane protein 88B
TC0200004090.mm.2	-0.326008	9.43878	-2.40493	0.0372193	0.665775	-3.64638	Ptprj	protein tyrosine phosphatase, receptor type, J
TC0600000562.mm.2	0.261248	6.74	2.40473	0.0372318	0.665775	-3.64656	Zfp775	zinc finger protein 775
TC1200000334.mm.2	0.206324	10.4192	2.40465	0.0372372	0.665775	-3.64663	Agmo	alkylglycerol monooxygenase
TC1100000952.mm.2	0.246859	6.29623	2.40259	0.0373679	0.665775	-3.64843	Zmynd15	zinc finger, MYND-type containing 15
TC0800001951.mm.2	0.253151	7.21002	2.40257	0.037369	0.665775	-3.64844	Brf2	BRF2, RNA polymerase III transcription initiation factor 50kDa subunit
TC0200004602.mm.2	0.512747	4.4168	2.40176	0.0374206	0.665775	-3.64915	Il1b	interleukin 1 beta
TC0100003025.mm.2	0.336165	5.12176	2.40095	0.0374724	0.665775	-3.64986	Lct	lactase
TC0100002586.mm.2	0.2319	7.62657	2.40071	0.0374877	0.665775	-3.65007	Zfp142	zinc finger protein 142
TC0900002751.mm.2	-0.272916	5.26808	-2.39985	0.0375428	0.665775	-3.65082	Htr1b	5-hydroxytryptamine (serotonin) receptor 1B
TC0900002604.mm.2	-1.88932	7.44128	-2.39963	0.0375569	0.665775	-3.65101	Aqp9	aquaporin 9
TC0400002105.mm.2	-0.200152	7.18599	-2.3978	0.0376739	0.665775	-3.65261	9430015G10Rik	RIKEN cDNA 9430015G10 gene
TC0300001624.mm.2	-0.440337	8.5675	-2.39683	0.0377358	0.665775	-3.65345	Tpd52	tumor protein D52
TC0300002972.mm.2	-0.543582	6.34258	-2.39645	0.0377604	0.665775	-3.65378	Npnt	nephronectin
TC0700002773.mm.2	0.243443	7.44923	2.39565	0.037812	0.665775	-3.65448	Haus5	HAUS augmin-like complex, subunit 5
TC0700002773.mm.2	0.243443	7.44923	2.39565	0.037812	0.665775	-3.65448	Rbm42	RNA binding motif protein 42
TC1800000171.mm.2	0.252135	4.82803	2.39504	0.0378511	0.665775	-3.65501	Asxl3	ASXL transcriptional regulator 3
TC1900000706.mm.2	-0.162984	11.6215	-2.39486	0.0378629	0.665775	-3.65517	Wbp1l	WW domain binding protein 1 like
TC1400000797.mm.2	-0.186785	6.48685	-2.39293	0.0379874	0.665775	-3.65686	Khnyn	KH and NYN domain containing
TC1700002205.mm.2	-0.416818	5.76257	-2.39218	0.0380359	0.665775	-3.65751	1700001C19Rik	RIKEN cDNA 1700001C19 gene
TC0400002962.mm.2	0.465377	9.81064	2.39108	0.0381074	0.665775	-3.65848	Bnc2	basonuclin 2
TC0200004454.mm.2	-0.28077	8.92432	-2.39107	0.0381078	0.665775	-3.65848	Ehd4	EH-domain containing 4
TC0X00002238.mm.2	0.266425	10.2175	2.3902	0.0381647	0.665775	-3.65925	Mospd1	motile sperm domain containing 1
TC1200001874.mm.2	0.337523	7.25699	2.38969	0.0381978	0.665775	-3.65969	L2hgdh	L-2-hydroxyglutarate dehydrogenase
TC0300002360.mm.2	-0.191868	7.34738	-2.38912	0.0382347	0.665775	-3.66019	Hax1	HCLS1 associated X-1
TC0400001386.mm.2	0.493563	6.56322	2.38872	0.0382607	0.665775	-3.66054	Mycl	v-myc avian myelocytomatosis viral oncogene lung carcinoma derived
TC1200000679.mm.2	-0.399323	7.79984	-2.38837	0.0382835	0.665775	-3.66084	Hspa2	heat shock protein 2
TC0700004608.mm.2	-0.449472	9.64445	-2.38837	0.0382836	0.665775	-3.66084	Ano1	anoctamin 1, calcium activated chloride channel
TC1100001395.mm.2	-0.669725	7.57704	-2.38759	0.0383346	0.665775	-3.66153	Tmem100	transmembrane protein 100
TC0300001488.mm.2	-0.654893	5.8623	-2.38679	0.0383863	0.665775	-3.66222	Mcoln3	mucolipin 3
TC1000000907.mm.2	-0.191037	7.23047	-2.38632	0.038417	0.665775	-3.66263	Gm10778	predicted gene 10778
TC0700004635.mm.2	-0.286262	6.18604	-2.38616	0.0384277	0.665775	-3.66277	Lilra6	leukocyte immunoglobulin-like receptor, subfamily A (with TM domain), member 6
TC0700002663.mm.2	-0.209888	9.97236	-2.38589	0.038445	0.665775	-3.663	Ltbp4	latent transforming growth factor beta binding protein 4
TC1900000928.mm.2	0.257428	5.60072	2.38528	0.0384851	0.665775	-3.66354	Gm960	predicted gene 960
TC0200005433.mm.2	-0.215566	5.7796	-2.38522	0.0384889	0.665775	-3.66359	Eef1a2	eukaryotic translation elongation factor 1 alpha 2
TC0500002603.mm.2	0.266916	7.22829	2.38424	0.0385537	0.665775	-3.66445	Scfd2	Sec1 family domain containing 2
TC0600000852.mm.2	-0.364892	7.98061	-2.38378	0.0385836	0.665775	-3.66485	Capg	capping protein (actin filament), gelsolin-like
TC0400000177.mm.2	0.313319	8.69533	2.38359	0.038596	0.665775	-3.66501	Ccnc	cyclin C
TC1000002256.mm.2	-0.422227	8.4883	-2.38344	0.0386063	0.665775	-3.66515	Hk1	hexokinase 1
TC0600002079.mm.2	-0.64018	6.41276	-2.38199	0.0387013	0.665775	-3.66641	Ptn	pleiotrophin
TC0200004647.mm.2	0.303901	7.39788	2.38171	0.0387199	0.665775	-3.66666	Siglec1	sialic acid binding Ig-like lectin 1, sialoadhesin
TC0300001206.mm.2	0.323615	4.39007	2.38012	0.0388248	0.665775	-3.66805	Plppr5	phospholipid phosphatase related 5
TC0100001230.mm.2	0.246205	7.32102	2.38007	0.0388277	0.665775	-3.66809	Klhl12	kelch-like 12
TC0800001137.mm.2	-0.901386	4.11353	-2.37952	0.0388646	0.665775	-3.66857	Ccdc113	coiled-coil domain containing 113
TC0700002876.mm.2	0.368845	7.23569	2.37941	0.0388714	0.665775	-3.66866	Ccne1	cyclin E1
TC0900002676.mm.2	0.503734	8.96632	2.37913	0.0388901	0.665775	-3.66891	Mapk6	mitogen-activated protein kinase 6
TC1600000957.mm.2	-0.436316	8.25758	-2.37907	0.0388942	0.665775	-3.66897	Map3k7cl	Map3k7 C-terminal like
TC1100001039.mm.2	0.296344	5.13409	2.37842	0.0389369	0.665775	-3.66953	Olfr406	olfactory receptor 406
TC0200004074.mm.2	0.29223	3.97538	2.37791	0.0389706	0.665775	-3.66997	Olfr48	olfactory receptor 48
TC1700001783.mm.2	-0.199826	8.95074	-2.3776	0.0389915	0.665775	-3.67025	Mtch1	mitochondrial carrier 1
TC0600000124.mm.2	-0.208034	7.37009	-2.37758	0.0389928	0.665775	-3.67027	Tes	testin LIM domain protein
TC1300001549.mm.2	0.266706	5.22771	2.37722	0.0390166	0.665775	-3.67058	Olfr1535	olfactory receptor 1535
TC0700002169.mm.2	-0.524771	6.28787	-2.37678	0.0390456	0.665775	-3.67096	Cox6b2	cytochrome c oxidase subunit 6B2
TC0500003729.mm.2	0.249403	6.90771	2.3763	0.0390775	0.665775	-3.67138	Gbp8	guanylate-binding protein 8
TC0900000746.mm.2	0.285179	8.57945	2.37615	0.039088	0.665775	-3.67152	Adpgk	ADP-dependent glucokinase
TC0900001781.mm.2	-0.380284	6.8088	-2.37461	0.0391901	0.665775	-3.67286	Panx1	pannexin 1
TC0M00000009.mm.2	-0.188436	12.5401	-2.37412	0.039223	0.665775	-3.67329	Gm10925	ATP synthase F0 subunit 6 pseudogene
TC0100002651.mm.2	0.182756	9.47817	2.37363	0.0392556	0.665775	-3.67372	Cul3	cullin 3
TC1400002037.mm.2	0.310098	4.53517	2.37283	0.0393094	0.665775	-3.67442	Olfr1511	olfactory receptor 1511
TC0300001192.mm.2	0.303146	9.75352	2.37199	0.0393653	0.665775	-3.67515	Dbt	dihydrolipoamide branched chain transacylase E2
TC0200001097.mm.2	-0.34427	7.36686	-2.3714	0.0394049	0.665775	-3.67567	Hoxd3	homeobox D3
TC0200001097.mm.2	-0.34427	7.36686	-2.3714	0.0394049	0.665775	-3.67567	Hoxd4	homeobox D4
TC1900001437.mm.2	0.319334	6.23728	2.37138	0.0394059	0.665775	-3.67568	Ankrd1	ankyrin repeat domain 1 (cardiac muscle)
TC0500001436.mm.2	0.209157	7.29988	2.37092	0.0394374	0.665775	-3.67609	Ogfod2	2-oxoglutarate and iron-dependent oxygenase domain containing 2
TC0200004837.mm.2	-0.352102	7.19516	-2.36811	0.0396258	0.665775	-3.67854	Zfp442	zinc finger protein 442
TC1800001712.mm.2	-0.317949	8.9222	-2.36794	0.0396376	0.665775	-3.67869	Cndp2	CNDP dipeptidase 2 (metallopeptidase M20 family)
TC1400001115.mm.2	0.232995	7.48449	2.36742	0.0396729	0.665775	-3.67915	Pcdh17	protocadherin 17
TC1900000277.mm.2	0.246213	4.0264	2.36715	0.0396905	0.665775	-3.67938	Olfr1484	olfactory receptor 1484
TC0700000896.mm.2	-0.832047	7.68857	-2.36648	0.039736	0.665775	-3.67996	Nav2	neuron navigator 2
TC1100000884.mm.2	-0.228964	11.162	-2.36646	0.0397375	0.665775	-3.67998	Rpl26	ribosomal protein L26
TC1100000884.mm.2	-0.228964	11.162	-2.36646	0.0397375	0.665775	-3.67998	Gm15772	ribosomal protein L26 pseudogene
TC1900001027.mm.2	0.287741	9.97531	2.36518	0.0398237	0.665775	-3.6811	Vegfb	vascular endothelial growth factor B
TC1600000651.mm.2	0.163849	8.9069	2.36514	0.0398268	0.665775	-3.68114	Usf3	upstream transcription factor family member 3
TC1800000694.mm.2	0.378434	5.72483	2.36506	0.0398321	0.665775	-3.68121	Gnal	guanine nucleotide binding protein, alpha stimulating, olfactory type
TC0600000822.mm.2	0.229888	8.78923	2.36489	0.0398436	0.665775	-3.68136	Krcc1	lysine-rich coiled-coil 1
TC0600000822.mm.2	0.229888	8.78923	2.36489	0.0398436	0.665775	-3.68136	Mir8112	microRNA 8112
TC0200001023.mm.2	0.302721	6.68048	2.36468	0.039858	0.665775	-3.68154	Gad1	glutamate decarboxylase 1
TC0700003608.mm.2	0.276846	8.75024	2.36331	0.0399506	0.665775	-3.68273	Cpeb1	cytoplasmic polyadenylation element binding protein 1
TC0X00001554.mm.2	0.425121	6.16279	2.36193	0.0400448	0.665775	-3.68394	Foxr2	forkhead box R2
TC1200000740.mm.2	-0.195425	7.96207	-2.36098	0.0401096	0.665775	-3.68478	Galnt16	polypeptide N-acetylgalactosaminyltransferase 16
TC0200003630.mm.2	0.181763	9.19764	2.36056	0.0401383	0.665775	-3.68514	Ifih1	interferon induced with helicase C domain 1
TC0500000357.mm.2	0.265661	7.59941	2.36047	0.040144	0.665775	-3.68522	Uvssa	UV stimulated scaffold protein A
TC0900002245.mm.2	0.277698	4.5184	2.36041	0.0401481	0.665775	-3.68527	Htr3a	5-hydroxytryptamine (serotonin) receptor 3A
TC0100002364.mm.2	-0.289288	4.47327	-2.36041	0.0401483	0.665775	-3.68527	Hsfy2	heat shock transcription factor, Y-linked 2
TC0700002811.mm.2	-0.27575	3.89247	-2.35907	0.0402396	0.665775	-3.68644	Scgb2b20	secretoglobin, family 2B, member 20
TC1700001020.mm.2	0.217013	9.04367	2.35901	0.0402442	0.665775	-3.6865	Clpp	caseinolytic mitochondrial matrix peptidase proteolytic subunit
TC0500001769.mm.2	0.227375	9.0456	2.35858	0.0402732	0.665775	-3.68687	Zfp655	zinc finger protein 655
TC1200001869.mm.2	0.182589	10.4883	2.35823	0.0402974	0.665775	-3.68718	Sos2	SOS Ras/Rho guanine nucleotide exchange factor 2
TC0100000286.mm.2	0.186261	8.47818	2.35821	0.0402989	0.665775	-3.6872	Cnot11	CCR4-NOT transcription complex, subunit 11
TC0800000942.mm.2	0.262726	4.13844	2.35708	0.0403761	0.665775	-3.68818	1700067K01Rik	RIKEN cDNA 1700067K01 gene
TC0300003138.mm.2	-1.26366	4.73867	-2.3567	0.0404023	0.665775	-3.68851	Gipc2	GIPC PDZ domain containing family, member 2
TC0700001166.mm.2	0.241642	6.0856	2.35651	0.0404153	0.665775	-3.68868	Alpk3	alpha-kinase 3
TC1100003288.mm.2	-0.218741	10.0337	-2.35614	0.0404407	0.665775	-3.689	Rpl23a	ribosomal protein L23A
TC1100003288.mm.2	-0.218741	10.0337	-2.35614	0.0404407	0.665775	-3.689	Snord42b	small nucleolar RNA, C/D box 42B
TC1900001693.mm.2	0.300504	5.27077	2.35519	0.0405062	0.665775	-3.68983	Gucy2g	guanylate cyclase 2g
TC0100003483.mm.2	0.230633	9.87273	2.35503	0.040517	0.665775	-3.68997	Mgst3	microsomal glutathione S-transferase 3
TSUnmapped00000046.mm.2	0.268196	8.38352	2.35474	0.0405374	0.665775	-3.69023	Egr3	early growth response 3
TC0800002432.mm.2	0.223395	6.69308	2.35289	0.0406651	0.665775	-3.69185	Tmem221	transmembrane protein 221
TC0200000009.mm.2	-0.260499	6.47594	-2.3528	0.0406712	0.665775	-3.69192	Cdnf	cerebral dopamine neurotrophic factor
TC0800000661.mm.2	0.302262	5.57856	2.3528	0.0406712	0.665775	-3.69192	Spock3	sparc/osteonectin, cwcv and kazal-like domains proteoglycan 3
TC1800001138.mm.2	-0.356003	7.45228	-2.35251	0.0406912	0.665775	-3.69218	Stard4	StAR-related lipid transfer (START) domain containing 4
TC0300002098.mm.2	0.34299	7.19571	2.35011	0.0408574	0.665775	-3.69427	4931440P22Rik	RIKEN cDNA 4931440P22 gene
TC1600002142.mm.2	-0.295838	5.62893	-2.34988	0.0408731	0.665775	-3.69447	Itgb2l	integrin beta 2-like
TC0X00002985.mm.2	-0.445095	6.26395	-2.34861	0.0409615	0.665775	-3.69558	Sytl4	synaptotagmin-like 4
TC1300000259.mm.2	-0.348052	7.01519	-2.34858	0.040964	0.665775	-3.69562	H2bc3	H2B clustered histone 3
TC1100000614.mm.2	0.22862	8.96806	2.34829	0.0409842	0.665775	-3.69587	Irf1	interferon regulatory factor 1
TC0800002852.mm.2	-1.2491	5.48505	-2.34824	0.0409876	0.665775	-3.69591	Esrp2	epithelial splicing regulatory protein 2
TC0800000453.mm.2	0.297947	6.31586	2.34821	0.0409899	0.665775	-3.69594	AI429214	expressed sequence AI429214
TC0200002237.mm.2	-0.439929	6.48047	-2.34806	0.0409999	0.665775	-3.69607	Gm14147	predicted gene 14147
TC1300002691.mm.2	0.285631	6.13515	2.34773	0.0410234	0.665775	-3.69636	Gzma	granzyme A
TC0400001941.mm.2	0.203995	7.26029	2.3476	0.0410322	0.665775	-3.69647	Dffa	DNA fragmentation factor, alpha subunit
TC0500000916.mm.2	0.279586	5.55551	2.3471	0.0410672	0.665775	-3.69691	Gm3286	predicted gene 3286
TC0500000916.mm.2	0.279586	5.55551	2.3471	0.0410672	0.665775	-3.69691	Pramel48	PRAME like 48
TC0400004139.mm.2	-0.302206	7.48798	-2.34682	0.0410866	0.665775	-3.69715	Prkcz	protein kinase C, zeta
TC0800002758.mm.2	-0.549359	10.5115	-2.34651	0.0411085	0.665775	-3.69743	Got2	glutamatic-oxaloacetic transaminase 2, mitochondrial
TC1000002647.mm.2	0.367811	5.157	2.34511	0.0412058	0.665775	-3.69864	Spic	Spi-C transcription factor (Spi-1/PU.1 related)
TC0700001886.mm.2	0.186597	9.46276	2.34503	0.0412114	0.665775	-3.69871	Bag3	BCL2-associated athanogene 3
TC1100003124.mm.2	-0.227019	4.33204	-2.34497	0.0412162	0.665775	-3.69877	Nlrp1a	NLR family, pyrin domain containing 1A
TC0800000022.mm.2	0.236927	8.07901	2.34313	0.041345	0.665775	-3.70038	Trappc5	trafficking protein particle complex 5
TC1800001595.mm.2	-0.584012	6.79859	-2.34235	0.0414	0.665775	-3.70106	Lipg	lipase, endothelial
TC1800001413.mm.2	0.204527	7.86043	2.34229	0.0414039	0.665775	-3.70111	Hmgxb3	HMG box domain containing 3
TC0300000092.mm.2	0.31476	8.46033	2.34225	0.0414065	0.665775	-3.70114	Car13	carbonic anhydrase 13
TC0700000592.mm.2	0.168999	6.12671	2.34223	0.0414079	0.665775	-3.70116	Scgb1b7	secretoglobin, family 1B, member 7
TC1400000111.mm.2	0.332024	4.54231	2.34092	0.0415008	0.665775	-3.70231	Olfr31	olfactory receptor 31
TC0200001643.mm.2	0.219032	3.98177	2.3406	0.0415232	0.665775	-3.70259	Olfr1281	olfactory receptor 1281
TC0300002043.mm.2	0.333441	4.56076	2.3403	0.0415441	0.665775	-3.70285	Erich6	glutamate rich 6
TC0700004520.mm.2	-0.692934	5.07041	-2.33942	0.0416065	0.665775	-3.70362	Ano9	anoctamin 9
TC0200004028.mm.2	0.287786	4.68625	2.33927	0.0416173	0.665775	-3.70376	Olfr1200	olfactory receptor 1200
TC1700002765.mm.2	-0.584754	4.64784	-2.33916	0.0416248	0.665775	-3.70385	T2	brachyury 2
TC1300002536.mm.2	-1.00686	5.67454	-2.33889	0.0416439	0.665775	-3.70409	Ocln	occludin
TC1900001028.mm.2	0.224785	9.23948	2.33882	0.041649	0.665775	-3.70415	Dnajc4	DnaJ heat shock protein family (Hsp40) member C4
TC1100000621.mm.2	-0.315656	5.86467	-2.33874	0.0416545	0.665775	-3.70422	Acsl6	acyl-CoA synthetase long-chain family member 6
TC0400001688.mm.2	-0.208911	7.76916	-2.33862	0.0416628	0.665775	-3.70432	Luzp1	leucine zipper protein 1
TC0X00001316.mm.2	0.348893	8.48437	2.33834	0.0416825	0.665775	-3.70456	Arxes2	adipocyte-related X-chromosome expressed sequence 2
TC1100002037.mm.2	0.337706	4.87289	2.33751	0.041742	0.665775	-3.7053	Npb	neuropeptide B
TC1100002044.mm.2	-0.335683	5.91844	-2.33662	0.041805	0.665775	-3.70607	Lrrc45	leucine rich repeat containing 45
TC0600003050.mm.2	0.252869	9.27873	2.33645	0.041817	0.665775	-3.70622	Mical3	microtubule associated monooxygenase, calponin and LIM domain containing 3
TC1100004249.mm.2	-0.187495	7.96431	-2.33643	0.0418184	0.665775	-3.70624	Cybc1	cytochrome b 245 chaperone 1
TC1400002113.mm.2	0.255939	4.88225	2.3361	0.0418415	0.665775	-3.70652	Mcpt8	mast cell protease 8
TC0500003296.mm.2	-0.233872	5.86889	-2.33589	0.0418568	0.665775	-3.70671	Rimbp2	RIMS binding protein 2
TC1100003276.mm.2	-2.44585	8.13779	-2.33503	0.0419178	0.665775	-3.70746	Pipox	pipecolic acid oxidase
TC0100002497.mm.2	0.282	10.5186	2.33354	0.0420242	0.665775	-3.70877	Myl1	myosin, light polypeptide 1
TC0100003558.mm.2	-0.256898	6.68127	-2.33262	0.0420899	0.665775	-3.70957	Vangl2	VANGL planar cell polarity 2
TC1200001432.mm.2	-0.229246	4.70619	-2.3317	0.0421556	0.665775	-3.71037	Mycn	v-myc avian myelocytomatosis viral related oncogene, neuroblastoma derived
TC0500002170.mm.2	0.612126	8.23387	2.33142	0.0421755	0.665775	-3.71062	Slc5a6	solute carrier family 5 (sodium-dependent vitamin transporter), member 6
TC0200002579.mm.2	0.21004	7.06503	2.33089	0.0422135	0.665775	-3.71108	Ddx27	DEAD box helicase 27
TC1500002141.mm.2	-0.43214	7.41944	-2.33088	0.0422142	0.665775	-3.71109	Slc38a1	solute carrier family 38, member 1
TC0X00001674.mm.2	0.410941	6.38316	2.3302	0.0422631	0.665775	-3.71169	Fancb	Fanconi anemia, complementation group B
TC1900000719.mm.2	0.31854	5.7389	2.33011	0.0422697	0.665775	-3.71177	Neurl1a	neuralized E3 ubiquitin protein ligase 1A
TC0900002999.mm.2	-1.06408	8.57066	-2.32973	0.0422969	0.665775	-3.7121	Col6a5	collagen, type VI, alpha 5
TC1800000665.mm.2	-0.409441	9.21403	-2.32941	0.04232	0.665775	-3.71238	Nedd4l	neural precursor cell expressed, developmentally down-regulated gene 4-like
TC0600001254.mm.2	0.221816	5.49885	2.32933	0.0423257	0.665775	-3.71245	Fancd2	Fanconi anemia, complementation group D2
TC1300001859.mm.2	-1.75265	7.00286	-2.3292	0.0423348	0.665775	-3.71256	Elovl2	elongation of very long chain fatty acids (FEN1/Elo2, SUR4/Elo3, yeast)-like 2
TC1900000356.mm.2	-0.92065	7.12054	-2.32896	0.0423522	0.665775	-3.71277	Trpm3	transient receptor potential cation channel, subfamily M, member 3
TC0400000698.mm.2	-0.285635	8.75634	-2.32833	0.0423976	0.665775	-3.71332	Slc31a1	solute carrier family 31, member 1
TC0100000602.mm.2	-0.217741	7.94535	-2.32712	0.0424847	0.665775	-3.71438	Xrcc5	X-ray repair complementing defective repair in Chinese hamster cells 5
TC0400003050.mm.2	-0.343048	5.1551	-2.3271	0.0424864	0.665775	-3.7144	Izumo3	IZUMO family member 3
TC0100001189.mm.2	-0.356601	4.78827	-2.32653	0.0425274	0.665775	-3.7149	Klhdc8a	kelch domain containing 8A
TC0100001204.mm.2	-0.279835	7.13188	-2.32562	0.0425931	0.665775	-3.71569	Plekha6	pleckstrin homology domain containing, family A member 6
TC0600002331.mm.2	-0.323591	5.29432	-2.32531	0.0426153	0.665775	-3.71596	Pde1c	phosphodiesterase 1C
TC1100003814.mm.2	0.28691	6.62613	2.32507	0.042633	0.665775	-3.71617	Etv4	ets variant 4
TC0700001485.mm.2	-0.190411	4.02005	-2.32461	0.0426662	0.665775	-3.71658	Olfr594	olfactory receptor 594
TC0200005111.mm.2	0.230623	4.71002	2.32459	0.0426678	0.665775	-3.71659	Svs4	seminal vesicle secretory protein 4
TC0200001339.mm.2	0.374861	4.32203	2.32454	0.0426714	0.665775	-3.71664	Olfr1260	olfactory receptor 1260
TC0200000503.mm.2	0.191752	9.34504	2.32441	0.0426804	0.665775	-3.71675	Med27	mediator complex subunit 27
TC0400002668.mm.2	-0.285509	5.59587	-2.3244	0.0426816	0.665775	-3.71676	Mexis	macrophage expressed LXRa(NR1H3)-dependent amplifier of Abca1 transcription lncRNA
TC0900000839.mm.2	0.196391	7.10515	2.32439	0.0426819	0.665775	-3.71677	Pdcd7	programmed cell death 7
TC1200002117.mm.2	0.168289	7.70843	2.32419	0.0426963	0.665775	-3.71694	Tmed8	transmembrane p24 trafficking protein 8
TC0100001844.mm.2	-0.243271	6.5961	-2.32417	0.0426981	0.665775	-3.71696	Pacc1	proton activated chloride channel 1
TC0700004394.mm.2	-3.15044	8.56605	-2.32378	0.0427265	0.665775	-3.7173	Cuzd1	CUB and zona pellucida-like domains 1
TC0X00003308.mm.2	0.258595	9.19221	2.32365	0.0427357	0.665775	-3.71741	Txlng	taxilin gamma
TC0700004041.mm.2	0.289225	4.56018	2.32364	0.0427362	0.665775	-3.71742	Olfr470	olfactory receptor 470
TC0700003658.mm.2	0.266988	9.85125	2.32267	0.0428072	0.665775	-3.71828	Zfand6	zinc finger, AN1-type domain 6
TC1600001368.mm.2	0.708017	9.012	2.32126	0.0429095	0.665775	-3.71951	Ehhadh	enoyl-Coenzyme A, hydratase/3-hydroxyacyl Coenzyme A dehydrogenase
TC1000002783.mm.2	-1.12913	3.99596	-2.32108	0.0429224	0.665775	-3.71966	Lrriq1	leucine-rich repeats and IQ motif containing 1
TC0100003890.mm.2	0.303318	8.63445	2.32099	0.0429294	0.665775	-3.71974	Mndal	myeloid nuclear differentiation antigen like
TC0400003822.mm.2	-0.856714	6.96433	-2.32042	0.0429706	0.665775	-3.72024	Cda	cytidine deaminase
TC1400000072.mm.2	0.217457	9.18919	2.31923	0.0430579	0.665775	-3.72129	Abhd6	abhydrolase domain containing 6
TC1300001689.mm.2	0.20606	4.7669	2.3187	0.0430965	0.665775	-3.72175	Prl2b1	prolactin family 2, subfamily b, member 1
TC0400000234.mm.2	-0.381014	4.94435	-2.31823	0.0431309	0.665775	-3.72216	Epha7	Eph receptor A7
TC0900002392.mm.2	0.286163	5.19527	2.31598	0.0432958	0.665775	-3.72413	Tbc1d21	TBC1 domain family, member 21
TC1600001692.mm.2	-0.300702	7.18241	-2.31558	0.0433254	0.665775	-3.72448	Dzip3	DAZ interacting protein 3, zinc finger
TC0300000211.mm.2	-0.657001	7.22494	-2.31451	0.0434043	0.665775	-3.72542	Cldn11	claudin 11
TC1700002101.mm.2	-0.484178	6.39381	-2.31442	0.0434109	0.665775	-3.72549	Pgk2	phosphoglycerate kinase 2
TC0900001867.mm.2	0.178319	7.47533	2.31375	0.0434599	0.665775	-3.72607	Cdkn2d	cyclin dependent kinase inhibitor 2D
TC0100002580.mm.2	0.244569	5.17395	2.3137	0.043464	0.665775	-3.72612	Cxcr1	chemokine (C-X-C motif) receptor 1
TC0100001501.mm.2	-0.375082	6.83319	-2.3124	0.0435595	0.665775	-3.72726	Ccdc181	coiled-coil domain containing 181
TC0800001125.mm.2	0.250388	5.79843	2.31188	0.0435985	0.665775	-3.72772	Adgrg5	adhesion G protein-coupled receptor G5
TC0700000032.mm.2	0.595679	6.06152	2.31103	0.0436607	0.665775	-3.72845	Ncr1	natural cytotoxicity triggering receptor 1
TC1100001023.mm.2	0.248118	5.35533	2.31008	0.0437317	0.665775	-3.72929	Olfr384	olfactory receptor 384
TC0400000069.mm.2	-0.269778	4.31017	-2.31003	0.0437354	0.665775	-3.72933	Gdf6	growth differentiation factor 6
TC0700004618.mm.2	0.24619	7.61321	2.30978	0.0437539	0.665775	-3.72955	Numbl	numb-like
TC0300002876.mm.2	-0.211926	7.32664	-2.30878	0.0438282	0.665775	-3.73043	Mettl14	methyltransferase like 14
TC0600001193.mm.2	-0.258087	9.33294	-2.3086	0.0438411	0.665775	-3.73058	Itpr1	inositol 1,4,5-trisphosphate receptor 1
TC0300002050.mm.2	0.196366	5.74468	2.30814	0.0438757	0.665775	-3.73099	Gpr171	G protein-coupled receptor 171
TC1600000464.mm.2	0.219116	9.26453	2.30813	0.0438766	0.665775	-3.73099	Osbpl11	oxysterol binding protein-like 11
TSUnmapped00000061.mm.2	0.294302	5.06837	2.30788	0.0438951	0.665775	-3.73121	Defa-rs4	defensin, alpha,, related sequence 4
TC0800001919.mm.2	0.244006	7.89277	2.30696	0.0439637	0.665775	-3.73202	Bag4	BCL2-associated athanogene 4
TC1000003177.mm.2	0.247248	4.71612	2.30609	0.0440287	0.665775	-3.73278	Olfr771	olfactory receptor 771
TC0600003017.mm.2	0.223347	11.5633	2.30559	0.0440656	0.665775	-3.73321	Adipor2	adiponectin receptor 2
TC1600001375.mm.2	0.422858	7.69156	2.3051	0.0441029	0.665775	-3.73365	Igf2bp2	insulin-like growth factor 2 mRNA binding protein 2
TC1700001774.mm.2	0.222331	8.8718	2.30506	0.0441057	0.665775	-3.73368	Stk38	serine/threonine kinase 38
TC0X00002482.mm.2	-0.303978	10.6537	-2.30447	0.0441499	0.665775	-3.7342	Pls3	plastin 3 (T-isoform)
TC0600000657.mm.2	0.228118	11.1866	2.30443	0.0441524	0.665775	-3.73423	Znrf2	zinc and ring finger 2
TC1800001259.mm.2	0.264332	5.33265	2.30426	0.0441655	0.665775	-3.73438	Gpr151	G protein-coupled receptor 151
TC0800001521.mm.2	0.323988	5.16429	2.30258	0.0442918	0.665775	-3.73585	Mc1r	melanocortin 1 receptor
TC1000001830.mm.2	-0.315366	8.23303	-2.30215	0.0443242	0.665775	-3.73623	Pde7b	phosphodiesterase 7B
TC1500001084.mm.2	-1.12873	7.39022	-2.30002	0.0444843	0.665775	-3.73809	Krt18	keratin 18
TC0700000151.mm.2	-0.257133	9.01777	-2.29974	0.0445057	0.665775	-3.73834	Rps5	ribosomal protein S5
TC0400002570.mm.2	-0.483944	6.71799	-2.2992	0.044546	0.665775	-3.73881	Fbxo10	F-box protein 10
TC0X00002803.mm.2	-0.291042	6.59795	-2.29914	0.0445507	0.665775	-3.73886	Zdhhc15	zinc finger, DHHC domain containing 15
TC1400001440.mm.2	-0.309525	5.09123	-2.29886	0.0445719	0.665775	-3.73911	Fam3d	FAM3 metabolism regulating signaling molecule D
TC0X00000347.mm.2	0.296205	4.03037	2.29851	0.044598	0.665775	-3.73941	Rhox2d	reproductive homeobox 2D
TC1100001992.mm.2	0.214965	5.34014	2.29749	0.0446758	0.665775	-3.74031	Enpp7	ectonucleotide pyrophosphatase/phosphodiesterase 7
TC0500001408.mm.2	0.362285	10.334	2.29747	0.0446768	0.665775	-3.74032	Tmem120b	transmembrane protein 120B
TC1800001060.mm.2	-1.60028	5.45427	-2.29716	0.0447003	0.665775	-3.74059	Klhl14	kelch-like 14
TC0900001404.mm.2	0.193501	4.94535	2.29663	0.0447408	0.665775	-3.74106	1700102P08Rik	RIKEN cDNA 1700102P08 gene
TC0900001299.mm.2	-0.371882	7.37876	-2.29621	0.0447728	0.665775	-3.74143	Rab6b	RAB6B, member RAS oncogene family
TC1000000007.mm.2	-1.58423	6.76789	-2.29603	0.044786	0.665775	-3.74158	Iyd	iodotyrosine deiodinase
TC0900001672.mm.2	0.335086	4.96003	2.29586	0.0447991	0.665775	-3.74173	Cxcr6	chemokine (C-X-C motif) receptor 6
TC0500003181.mm.2	0.165818	6.10717	2.29502	0.0448629	0.665775	-3.74246	Oas1a	2'-5' oligoadenylate synthetase 1A
TC1000000593.mm.2	0.16588	8.40781	2.29467	0.0448893	0.665775	-3.74277	Rufy2	RUN and FYVE domain-containing 2
TC0500001576.mm.2	0.1767	9.23107	2.29429	0.0449182	0.665775	-3.7431	Tbl2	transducin (beta)-like 2
TC1100002993.mm.2	-0.871543	5.83361	-2.29375	0.0449598	0.665775	-3.74358	Dnah9	dynein, axonemal, heavy chain 9
TC0700003823.mm.2	-1.158	7.77212	-2.29279	0.045033	0.665775	-3.74442	Plekhb1	pleckstrin homology domain containing, family B (evectins) member 1
TC0500001574.mm.2	0.200932	8.14966	2.2922	0.0450778	0.665775	-3.74493	Dnajc30	DnaJ heat shock protein family (Hsp40) member C30
TC0200005106.mm.2	0.229112	5.34056	2.29169	0.0451167	0.665775	-3.74538	Wfdc12	WAP four-disulfide core domain 12
TC0700000107.mm.2	0.277805	3.99997	2.29126	0.0451503	0.665775	-3.74576	Vmn1r67	vomeronasal 1 receptor 67
TC1300001762.mm.2	-0.391073	7.99708	-2.29069	0.0451935	0.665775	-3.74625	Serpinb1a	serine (or cysteine) peptidase inhibitor, clade B, member 1a
TC0400001020.mm.2	0.212824	10.3094	2.29065	0.0451964	0.665775	-3.74629	Cachd1	cache domain containing 1
TC0600001653.mm.2	-0.348565	7.34045	-2.29057	0.0452026	0.665775	-3.74636	Plekha5	pleckstrin homology domain containing, family A member 5
TC0400003034.mm.2	0.208812	7.5517	2.28994	0.0452511	0.665775	-3.74691	Cdkn2b	cyclin dependent kinase inhibitor 2B
TC0300000621.mm.2	-0.643987	4.09689	-2.28911	0.0453151	0.665775	-3.74764	Gm17359	predicted gene, 17359
TC0900002040.mm.2	-0.325649	6.16535	-2.28905	0.0453198	0.665775	-3.74769	Pknox2	Pbx/knotted 1 homeobox 2
TC0400001309.mm.2	-0.356288	6.07996	-2.28874	0.0453434	0.665775	-3.74796	2610528J11Rik	RIKEN cDNA 2610528J11 gene
TC0200000581.mm.2	0.206177	6.77916	2.28838	0.0453712	0.665775	-3.74828	Naif1	nuclear apoptosis inducing factor 1
TC1700000229.mm.2	0.329432	3.90157	2.28821	0.0453843	0.665775	-3.74843	Vmn2r98	vomeronasal 2, receptor 98
TC1100000361.mm.2	-1.09294	7.83631	-2.28791	0.0454073	0.665775	-3.74869	Kcnmb1	potassium large conductance calcium-activated channel, subfamily M, beta member 1
TC4_JH584294_random00000008.mm.2	-0.435389	7.40633	-2.28757	0.0454332	0.665775	-3.74898	Ccl19	chemokine (C-C motif) ligand 19
TC0400004202.mm.2	0.301465	4.6311	2.28749	0.0454393	0.665775	-3.74905	Zfp981	zinc finger protein 981
TC1400000858.mm.2	-0.191747	6.4447	-2.28723	0.0454597	0.665775	-3.74929	Sacs	sacsin
TC0700003884.mm.2	0.284994	3.92671	2.28678	0.0454939	0.665775	-3.74967	Olfr600	olfactory receptor 600
TC1900001448.mm.2	0.286478	8.2381	2.28649	0.0455164	0.665775	-3.74993	Cpeb3	cytoplasmic polyadenylation element binding protein 3
TC0200002759.mm.2	0.263427	6.32607	2.28502	0.04563	0.665775	-3.75122	Fam217b	family with sequence similarity 217, member B
TC1100003146.mm.2	-0.630698	9.00764	-2.28495	0.0456357	0.665775	-3.75128	Spns2	spinster homolog 2
TC1500001827.mm.2	0.271415	5.24054	2.28462	0.0456613	0.665775	-3.75157	Pvalb	parvalbumin
TC1000001851.mm.2	0.265712	6.06352	2.28442	0.0456766	0.665775	-3.75174	E030030I06Rik	RIKEN cDNA E030030I06 gene
TC1000002392.mm.2	0.395142	7.09941	2.28431	0.0456847	0.665775	-3.75183	Mmp11	matrix metallopeptidase 11
TC0700002034.mm.2	-0.263311	7.55982	-2.28343	0.0457531	0.665775	-3.75261	Ifitm1	interferon induced transmembrane protein 1
TC0800000196.mm.2	-0.552238	6.52704	-2.28307	0.045781	0.665775	-3.75292	4930467E23Rik	RIKEN cDNA 4930467E23 gene
TC0800000196.mm.2	-0.552238	6.52704	-2.28307	0.045781	0.665775	-3.75292	Gm21119	predicted gene, 21119
TC0800000196.mm.2	-0.552238	6.52704	-2.28307	0.045781	0.665775	-3.75292	Gm15319	predicted gene 15319
TC0200003135.mm.2	-0.336273	9.45791	-2.28264	0.0458147	0.665775	-3.7533	Tubb4b	tubulin, beta 4B class IVB
TC1500000971.mm.2	0.211757	5.37345	2.28152	0.0459018	0.665775	-3.75428	Ccdc184	coiled-coil domain containing 184
TC0900000053.mm.2	-2.56812	6.20913	-2.28151	0.0459025	0.665775	-3.75429	Mmp7	matrix metallopeptidase 7
TC0800000982.mm.2	0.218465	10.5498	2.28118	0.0459277	0.665775	-3.75457	Wdr83os	WD repeat domain 83 opposite strand
TC0400003171.mm.2	-0.767716	6.21426	-2.28073	0.0459627	0.665775	-3.75497	Dnai4	dynein axonemal intermediate chain 4
TC0900000247.mm.2	0.210987	9.78142	2.2801	0.0460123	0.665775	-3.75552	Eepd1	endonuclease/exonuclease/phosphatase family domain containing 1
TC1300002290.mm.2	-0.31583	4.13858	-2.27985	0.0460316	0.665775	-3.75574	Irx1	Iroquois homeobox 1
TC0100003565.mm.2	-0.703779	4.9718	-2.27943	0.0460644	0.665775	-3.75611	Atp1a4	ATPase, Na+/K+ transporting, alpha 4 polypeptide
TC0100001222.mm.2	0.323124	5.69229	2.27905	0.0460938	0.665775	-3.75644	Chil1	chitinase-like 1
TC0100002814.mm.2	0.226617	4.67391	2.27889	0.0461066	0.665775	-3.75658	Olfr1414	olfactory receptor 1414
TC1300001625.mm.2	0.231941	6.70766	2.27835	0.0461487	0.665775	-3.75705	Btn1a1	butyrophilin, subfamily 1, member A1
TC1800000490.mm.2	0.346812	5.30133	2.2775	0.0462149	0.665775	-3.75779	Arl14epl	ADP-ribosylation factor-like 14 effector protein-like
TC1500000051.mm.2	0.326086	5.44494	2.27668	0.0462792	0.665775	-3.75851	Gdnf	glial cell line derived neurotrophic factor
TC1000003144.mm.2	0.197971	10.8439	2.27599	0.046334	0.665775	-3.75912	Nabp2	nucleic acid binding protein 2
TC0700004075.mm.2	-0.32975	4.91503	-2.27572	0.0463547	0.665775	-3.75935	Trim66	tripartite motif-containing 66
TC0700002212.mm.2	-0.380714	4.68112	-2.27532	0.046386	0.665775	-3.7597	Olfr1348	olfactory receptor 1348
TC1000002288.mm.2	-0.342003	6.20159	-2.27522	0.0463939	0.665775	-3.75979	Lrrtm3	leucine rich repeat transmembrane neuronal 3
TC1100004302.mm.2	0.221173	7.82983	2.27482	0.0464259	0.665775	-3.76015	Trim65	tripartite motif-containing 65
TC0900001595.mm.2	-0.182961	10.1617	-2.27311	0.0465601	0.665775	-3.76164	Rpsa	ribosomal protein SA
TC1100004158.mm.2	-0.377233	7.17438	-2.27292	0.0465754	0.665775	-3.76181	Cep295nl	CEP295 N-terminal like
TC0800003242.mm.2	0.310696	6.32982	2.27249	0.0466091	0.665775	-3.76218	Trim61	tripartite motif-containing 61
TC0800003242.mm.2	0.310696	6.32982	2.27249	0.0466091	0.665775	-3.76218	Trim60	tripartite motif-containing 60
TC1700002342.mm.2	0.321525	6.1073	2.27228	0.0466256	0.665775	-3.76236	Pspn	persephin
TC1900000397.mm.2	-0.32043	7.47627	-2.27117	0.0467133	0.665775	-3.76334	Tmem252	transmembrane protein 252
TC0700000703.mm.2	0.249604	6.65036	2.27095	0.0467306	0.665775	-3.76353	Zfp939	zinc finger protein 939
TC0500002084.mm.2	-0.24842	4.93256	-2.27078	0.0467445	0.665775	-3.76368	Iqca1l	IQ motif containing with AAA domain 1 like
TC1700001822.mm.2	-0.697497	7.47269	-2.27077	0.0467454	0.665775	-3.76369	Cbs	cystathionine beta-synthase
TC0400001450.mm.2	0.281051	8.16136	2.27054	0.0467631	0.665775	-3.76389	Mrps15	mitochondrial ribosomal protein S15
TC0800000646.mm.2	-0.628674	7.07979	-2.27022	0.0467885	0.665775	-3.76417	Mfap3l	microfibrillar-associated protein 3-like
TC0100003791.mm.2	-0.790395	7.14187	-2.26969	0.046831	0.665775	-3.76464	Prox1	prospero homeobox 1
TC1700002810.mm.2	0.385746	6.33131	2.26944	0.0468508	0.665775	-3.76485	H2-Ke6	H2-K region expressed gene 6
TC0X00003234.mm.2	0.201865	4.17772	2.2689	0.0468935	0.665775	-3.76533	Cldn34b2	claudin 34B2
TC1100001331.mm.2	-0.25216	7.50517	-2.26797	0.0469677	0.665775	-3.76614	Trim37	tripartite motif-containing 37
TC0900000598.mm.2	-2.68049	7.84046	-2.26669	0.0470689	0.665775	-3.76726	Plet1	placenta expressed transcript 1
TC0800001733.mm.2	0.219471	7.9102	2.2665	0.0470842	0.665775	-3.76742	Dcun1d2	DCN1, defective in cullin neddylation 1, domain containing 2 (S. cerevisiae)
TC1400002328.mm.2	0.299763	7.69134	2.2664	0.0470927	0.665775	-3.76752	Rhobtb2	Rho-related BTB domain containing 2
TC0200000002.mm.2	-0.357394	7.79511	-2.26449	0.0472445	0.665775	-3.76918	Fam171a1	family with sequence similarity 171, member A1
TC1700002583.mm.2	-0.234881	7.67088	-2.26436	0.0472549	0.665775	-3.76929	Srsf7	serine and arginine-rich splicing factor 7
TC0200001839.mm.2	-0.40843	5.28297	-2.26265	0.0473923	0.665775	-3.77079	Trim69	tripartite motif-containing 69
TC1600001603.mm.2	-0.79841	4.07244	-2.26236	0.0474154	0.665775	-3.77105	Cfap91	cilia and flagella associated protein 91
TC0700000494.mm.2	0.309368	5.57844	2.26206	0.0474399	0.665775	-3.77131	Eid2b	EP300 interacting inhibitor of differentiation 2B
TC0500002528.mm.2	-0.264052	8.49376	-2.26129	0.0475014	0.665775	-3.77198	Atp8a1	ATPase, aminophospholipid transporter (APLT), class I, type 8A, member 1
TC0500002803.mm.2	-0.397675	5.5958	-2.26053	0.0475627	0.665775	-3.77265	Gk2	glycerol kinase 2
TC0700002014.mm.2	0.266933	5.47153	2.26052	0.0475635	0.665775	-3.77266	Olfr538	olfactory receptor 538
TC1400001060.mm.2	0.35368	4.99679	2.26031	0.0475801	0.665775	-3.77284	Erich6b	glutamate rich 6B
TC1900000583.mm.2	0.282419	3.8514	2.26019	0.04759	0.665775	-3.77295	Dntt	deoxynucleotidyltransferase, terminal
TC1400001112.mm.2	0.366841	4.29787	2.25985	0.0476173	0.665775	-3.77324	Olfm4	olfactomedin 4
TC0300003250.mm.2	-0.287058	7.92279	-2.25972	0.047628	0.665775	-3.77336	Slc35a3	solute carrier family 35 (UDP-N-acetylglucosamine (UDP-GlcNAc) transporter), member 3
TC0500000125.mm.2	0.268781	7.72478	2.25967	0.0476322	0.665775	-3.7734	Hgf	hepatocyte growth factor
TC1400002214.mm.2	0.295111	4.14048	2.25927	0.047664	0.665775	-3.77375	Defb30	defensin beta 30
TC0300000572.mm.2	-0.288941	5.7175	-2.25906	0.0476813	0.665775	-3.77394	1110032F04Rik	RIKEN cDNA 1110032F04 gene
TC1100001115.mm.2	0.187101	9.02026	2.25868	0.0477116	0.665775	-3.77427	Ssh2	slingshot protein phosphatase 2
TC1500001198.mm.2	-1.04689	5.06648	-2.25823	0.0477486	0.665775	-3.77467	Spef2	sperm flagellar 2
TC0200003993.mm.2	0.513076	3.98151	2.25664	0.047877	0.665775	-3.77606	Olfr1137	olfactory receptor 1137
TC1400002823.mm.2	0.269956	6.08996	2.25563	0.0479585	0.665775	-3.77694	Trav3-3	T cell receptor alpha variable 3-3
TC0800001317.mm.2	-1.54799	5.83869	-2.25555	0.0479651	0.665775	-3.77701	Hydin	HYDIN, axonemal central pair apparatus protein
TC0300001444.mm.2	0.243812	7.46413	2.25555	0.0479652	0.665775	-3.77701	Gbp2b	guanylate binding protein 2b
TC0300001444.mm.2	0.243812	7.46413	2.25555	0.0479652	0.665775	-3.77701	Gbp5	guanylate binding protein 5
TC0600000004.mm.2	0.178146	5.94965	2.25536	0.0479809	0.665775	-3.77718	Vps50	VPS50 EARP/GARPII complex subunit
TC0300002263.mm.2	-0.240167	10.3013	-2.2548	0.0480266	0.665775	-3.77767	Rps3a1	ribosomal protein S3A1
TC0100003876.mm.2	0.31686	5.53902	2.25474	0.0480313	0.665775	-3.77772	Tex30	testis expressed 30
TC1100001490.mm.2	-0.339633	6.7732	-2.25458	0.0480441	0.665775	-3.77786	Gm53	predicted gene 53
TC0500002010.mm.2	0.229021	10.2165	2.25404	0.0480877	0.665775	-3.77833	Ptpn12	protein tyrosine phosphatase, non-receptor type 12
TC0900000847.mm.2	0.215883	4.84666	2.25332	0.0481468	0.665775	-3.77896	Pif1	PIF1 5'-to-3' DNA helicase
TC1000003052.mm.2	0.332678	7.52898	2.25289	0.0481816	0.665775	-3.77933	Srgap1	SLIT-ROBO Rho GTPase activating protein 1
TC0300000809.mm.2	-0.501023	9.13957	-2.25254	0.0482101	0.665775	-3.77964	S100a6	S100 calcium binding protein A6 (calcyclin)
TC0500000834.mm.2	-1.94075	9.70041	-2.25241	0.0482208	0.665775	-3.77976	Alb	albumin
TC1300001539.mm.2	0.467035	4.7752	2.25159	0.048288	0.665775	-3.78048	Pgbd1	piggyBac transposable element derived 1
TC0900001489.mm.2	-0.670465	5.31235	-2.25023	0.0483993	0.665775	-3.78167	Dclk3	doublecortin-like kinase 3
TC1100000773.mm.2	0.231308	4.78083	2.24847	0.0485432	0.665775	-3.7832	Kcnj12	potassium inwardly-rectifying channel, subfamily J, member 12
TC0500000201.mm.2	0.249753	8.08701	2.24829	0.0485582	0.665775	-3.78336	Klhl7	kelch-like 7
TC1900001140.mm.2	0.276424	4.79249	2.24808	0.0485751	0.665775	-3.78354	Ms4a3	membrane-spanning 4-domains, subfamily A, member 3
TC1900000029.mm.2	0.342596	5.11489	2.24808	0.0485756	0.665775	-3.78355	Gpr152	G protein-coupled receptor 152
TC1600002056.mm.2	0.285177	7.76291	2.24798	0.0485834	0.665775	-3.78363	Urb1	URB1 ribosome biogenesis 1 homolog (S. cerevisiae)
TC0400000190.mm.2	0.279224	9.58269	2.24742	0.0486297	0.665775	-3.78412	Fbxl4	F-box and leucine-rich repeat protein 4
TC1000001772.mm.2	0.256906	10.0684	2.24739	0.0486323	0.665775	-3.78415	Pex3	peroxisomal biogenesis factor 3
TC0100000609.mm.2	-0.220118	9.7069	-2.24694	0.048669	0.665775	-3.78454	Rpl37a	ribosomal protein L37a
TC1700000366.mm.2	-0.190048	6.45376	-2.24694	0.0486695	0.665775	-3.78455	Unkl	unkempt family like zinc finger
TC0400003386.mm.2	-0.417117	8.50008	-2.24691	0.048672	0.665775	-3.78457	Ptprf	protein tyrosine phosphatase, receptor type, F
TC1400002632.mm.2	-0.169571	9.67759	-2.24654	0.0487022	0.665775	-3.78489	Kctd12	potassium channel tetramerisation domain containing 12
TC1400002632.mm.2	-0.169571	9.67759	-2.24654	0.0487022	0.665775	-3.78489	Mir5130	microRNA 5130
TC1000000817.mm.2	-0.299142	8.97571	-2.24647	0.0487076	0.665775	-3.78495	Fstl3	follistatin-like 3
TC1300002311.mm.2	-0.162821	6.02135	-2.24613	0.0487359	0.665775	-3.78525	Cep72	centrosomal protein 72
TC0300001368.mm.2	-0.287169	4.25837	-2.24589	0.0487558	0.665775	-3.78546	Slc9b1	solute carrier family 9, subfamily B (NHA1, cation proton antiporter 1), member 1
TC1600000698.mm.2	-0.486594	11.4302	-2.24583	0.0487611	0.665775	-3.78552	Retnla	resistin like alpha
TC1700001911.mm.2	0.389087	3.81508	2.2452	0.0488128	0.665775	-3.78607	Btnl5-ps	butyrophilin-like 5, pseudogene
TC0900000363.mm.2	0.332304	5.7846	2.24519	0.0488138	0.665775	-3.78608	Hepacam	hepatocyte cell adhesion molecule
TC1900000501.mm.2	0.452847	8.60569	2.24508	0.0488224	0.665775	-3.78617	Ifit3	interferon-induced protein with tetratricopeptide repeats 3
TC1100000705.mm.2	0.304865	6.17836	2.244	0.0489122	0.665775	-3.78712	Olfr311	olfactory receptor 311
TC1000000399.mm.2	0.183819	5.84467	2.2435	0.0489533	0.665775	-3.78756	Bend3	BEN domain containing 3
TC0100003123.mm.2	-0.832825	5.59109	-2.24329	0.0489709	0.665775	-3.78774	Elf3	E74-like factor 3
TC1200002241.mm.2	-0.817099	5.30406	-2.24253	0.0490335	0.665775	-3.7884	Tc2n	tandem C2 domains, nuclear
TC1600001835.mm.2	-0.447981	4.51179	-2.24181	0.0490936	0.665775	-3.78904	Csnka2ip	casein kinase 2, alpha prime interacting protein
TC0100003836.mm.2	0.288528	11.3561	2.24123	0.0491416	0.665775	-3.78954	Hsd11b1	hydroxysteroid 11-beta dehydrogenase 1
TC0100002132.mm.2	0.250334	5.21283	2.24022	0.0492254	0.665775	-3.79042	Gm5415	predicted gene 5415
TC0500001261.mm.2	0.266563	4.38308	2.23954	0.0492821	0.665775	-3.79102	Pla2g1b	phospholipase A2, group IB, pancreas
TC1300000894.mm.2	-1.37217	7.51751	-2.23789	0.04942	0.665775	-3.79247	Slc9a3	solute carrier family 9 (sodium/hydrogen exchanger), member 3
TC1700001939.mm.2	0.287977	6.25577	2.23781	0.0494266	0.665775	-3.79253	Sapcd1	suppressor APC domain containing 1
TC1200002082.mm.2	0.560742	6.85248	2.2375	0.0494526	0.665775	-3.79281	Ltbp2	latent transforming growth factor beta binding protein 2
TC1700000562.mm.2	0.198524	4.84932	2.23743	0.0494579	0.665775	-3.79286	Cyp4f39	cytochrome P450, family 4, subfamily f, polypeptide 39
TC1200001023.mm.2	-0.650911	5.61501	-2.23743	0.0494585	0.665775	-3.79287	Unc79	unc-79 homolog
TC0400000574.mm.2	0.221886	3.9166	2.2373	0.0494694	0.665775	-3.79298	Olfr270	olfactory receptor 270
TC1900001142.mm.2	0.261608	3.99161	2.23635	0.0495483	0.665775	-3.79381	Oosp1	oocyte secreted protein 1
TC0900000637.mm.2	0.372206	6.0322	2.23591	0.0495856	0.665775	-3.7942	Exph5	exophilin 5
TC1800001541.mm.2	0.265652	8.17238	2.23575	0.0495993	0.665775	-3.79434	Poli	polymerase (DNA directed), iota
TC0800000330.mm.2	0.264252	8.15557	2.23549	0.049621	0.665775	-3.79457	Lsm1	LSM1 homolog, mRNA degradation associated
TC1500000933.mm.2	-0.404957	5.15211	-2.23548	0.0496219	0.665775	-3.79458	Tmem117	transmembrane protein 117
TC1000001531.mm.2	0.292828	7.45397	2.23497	0.0496643	0.665775	-3.79502	Lrig3	leucine-rich repeats and immunoglobulin-like domains 3
TC0700004111.mm.2	-0.428953	7.24737	-2.23398	0.0497475	0.665775	-3.79588	Galnt18	polypeptide N-acetylgalactosaminyltransferase 18
TC1800001749.mm.2	-0.741484	5.55005	-2.23334	0.0498011	0.665775	-3.79644	Ppp2r2b	protein phosphatase 2, regulatory subunit B, beta
TC1100002654.mm.2	0.329735	8.97664	2.23068	0.0500257	0.665775	-3.79877	Btnl9	butyrophilin-like 9
TC0100002734.mm.2	0.308167	3.84708	2.23052	0.0500395	0.665775	-3.79892	Gpr55	G protein-coupled receptor 55
TC0600002475.mm.2	0.311008	8.20971	2.23005	0.0500792	0.665775	-3.79933	Ptcd3	pentatricopeptide repeat domain 3
TC1500000021.mm.2	0.203791	9.69616	2.23003	0.050081	0.665775	-3.79934	Prkaa1	protein kinase, AMP-activated, alpha 1 catalytic subunit
TC1300000440.mm.2	0.330575	7.03047	2.22965	0.0501132	0.665775	-3.79968	Riok1	RIO kinase 1
TC0800001258.mm.2	0.205317	9.71841	2.22956	0.0501205	0.665775	-3.79975	Utp4	UTP4 small subunit processome component
TC1400000501.mm.2	-0.288383	6.71833	-2.22951	0.0501246	0.665775	-3.7998	Cdkn3	cyclin-dependent kinase inhibitor 3
TC0X00002689.mm.2	0.205134	7.83551	2.22949	0.0501264	0.665775	-3.79981	Ophn1	oligophrenin 1
TC0100003241.mm.2	-0.360155	6.31817	-2.22942	0.0501322	0.665775	-3.79987	Hmcn1	hemicentin 1
TC0100000509.mm.2	-0.20093	8.56586	-2.22912	0.0501581	0.665775	-3.80014	Nrp2	neuropilin 2
TC0600002613.mm.2	0.323392	6.7607	2.22905	0.0501638	0.665775	-3.8002	Pradc1	protease-associated domain containing 1
TC0700002199.mm.2	0.226538	4.36674	2.22837	0.0502215	0.665775	-3.80079	Vmn1r64	vomeronasal 1 receptor 64
TC1900000258.mm.2	0.168873	4.36615	2.22727	0.050315	0.665775	-3.80176	Olfr1445	olfactory receptor 1445
TC0400002025.mm.2	-0.225389	5.04512	-2.22614	0.0504115	0.665775	-3.80275	Nphp4	nephronophthisis 4 (juvenile) homolog (human)
TC0X00002556.mm.2	-1.25545	7.50629	-2.226	0.050423	0.665775	-3.80287	Gk	glycerol kinase
TC0300000890.mm.2	0.302637	6.60411	2.22586	0.0504349	0.665775	-3.80299	Lysmd1	LysM, putative peptidoglycan-binding, domain containing 1
TC0900003098.mm.2	-0.309898	5.90966	-2.22562	0.0504554	0.665775	-3.8032	Camp	cathelicidin antimicrobial peptide
TC1700002817.mm.2	0.493774	9.30096	2.22537	0.0504766	0.665775	-3.80342	C2	complement component 2 (within H-2S)
TC1100000442.mm.2	0.163363	11.7587	2.2253	0.0504828	0.665775	-3.80348	Ebf1	early B cell factor 1
TC1500000074.mm.2	-0.997002	5.83259	-2.22469	0.0505346	0.665775	-3.80401	Capsl	calcyphosine-like
TC0800002680.mm.2	-0.342717	8.67248	-2.22402	0.0505917	0.665775	-3.8046	Aktip	AKT interacting protein
TC1500001088.mm.2	0.202355	10.5327	2.22398	0.0505955	0.665775	-3.80464	Tns2	tensin 2
TC0200001329.mm.2	0.227551	4.86588	2.22385	0.0506067	0.665775	-3.80475	Olfr1193	olfactory receptor 1193
TC0600000145.mm.2	-1.03267	5.09887	-2.22384	0.0506071	0.665775	-3.80476	Cftr	cystic fibrosis transmembrane conductance regulator
TC0300003087.mm.2	-0.375558	9.29136	-2.22273	0.0507027	0.665775	-3.80573	Ccn1	cellular communication network factor 1
TC0200004067.mm.2	0.247474	4.36974	2.22229	0.0507399	0.665775	-3.80611	Olfr1249	olfactory receptor 1249
TC0700000292.mm.2	0.219374	8.50143	2.22177	0.0507848	0.665775	-3.80657	Gpr4	G protein-coupled receptor 4
TC1100000038.mm.2	0.180184	6.2538	2.22087	0.0508623	0.665775	-3.80736	Tbc1d10a	TBC1 domain family, member 10a
TC0800001748.mm.2	0.35735	8.00843	2.22008	0.0509301	0.665775	-3.80805	Tdrp	testis development related protein
TC1000002086.mm.2	0.223203	6.61921	2.21992	0.0509439	0.665775	-3.80819	Mtres1	mitochondrial transcription rescue factor 1
TC0100000127.mm.2	0.21996	6.41644	2.21971	0.0509613	0.665775	-3.80837	Il17a	interleukin 17A
TC1000002488.mm.2	0.201949	8.61016	2.21959	0.0509719	0.665775	-3.80848	Polr2e	polymerase (RNA) II (DNA directed) polypeptide E
TC1000001789.mm.2	0.172399	7.69409	2.21889	0.0510321	0.665775	-3.80909	Vta1	vesicle (multivesicular body) trafficking 1
TC1000002916.mm.2	-0.378501	7.76327	-2.21889	0.0510326	0.665775	-3.80909	Rab3ip	RAB3A interacting protein
TC1000001675.mm.2	0.19376	7.00697	2.21865	0.0510534	0.665775	-3.8093	Zbtb2	zinc finger and BTB domain containing 2
TC1100002834.mm.2	-1.30996	5.77627	-2.21826	0.0510863	0.665775	-3.80964	Fam183b	family with sequence similarity 183, member B
TC0500001423.mm.2	0.229328	5.29276	2.21774	0.0511313	0.665775	-3.81009	B3gnt4	UDP-GlcNAc:betaGal beta-1,3-N-acetylglucosaminyltransferase 4
TC1200000280.mm.2	0.442737	7.00444	2.21617	0.0512677	0.665775	-3.81147	Gdap10	ganglioside-induced differentiation-associated-protein 10
TC0200003919.mm.2	0.322306	3.83916	2.21566	0.0513116	0.665775	-3.81192	Olfr52	olfactory receptor 52
TC1000002467.mm.2	-0.246506	7.8778	-2.21534	0.0513389	0.665775	-3.81219	Plpp2	phospholipid phosphatase 2
TC1700001816.mm.2	-0.748373	4.91262	-2.21498	0.0513708	0.665775	-3.81251	Rsph1	radial spoke head 1 homolog (Chlamydomonas)
TC0200005470.mm.2	0.310019	5.38147	2.21473	0.0513924	0.665775	-3.81273	Pip5kl1	phosphatidylinositol-4-phosphate 5-kinase-like 1
TC0800000713.mm.2	0.25805	7.39985	2.21401	0.0514551	0.665775	-3.81336	Zfp930	zinc finger protein 930
TC0200001015.mm.2	0.167246	10.5551	2.21386	0.0514678	0.665775	-3.81349	Ubr3	ubiquitin protein ligase E3 component n-recognin 3
TC0300002047.mm.2	0.223376	4.78232	2.21362	0.0514884	0.665775	-3.8137	Clrn1	clarin 1
TC0200003231.mm.2	-1.81961	5.62648	-2.21354	0.0514953	0.665775	-3.81377	1700007K13Rik	RIKEN cDNA 1700007K13 gene
TC1800001005.mm.2	-0.2392	8.28848	-2.21333	0.0515137	0.665775	-3.81395	Zfp521	zinc finger protein 521
TC0500003709.mm.2	0.196777	11.2783	2.2122	0.0516124	0.665775	-3.81495	Babam2	BRISC and BRCA1 A complex member 2
TC0100001496.mm.2	0.34327	6.77302	2.21197	0.0516326	0.665775	-3.81515	Sell	selectin, lymphocyte
TC1600001426.mm.2	-0.168227	4.09983	-2.21171	0.0516547	0.665775	-3.81537	Uts2b	urotensin 2B
TC1500001111.mm.2	0.254914	5.65772	2.21126	0.0516943	0.665775	-3.81577	Hoxc13	homeobox C13
TC0900002326.mm.2	0.223915	5.24709	2.21122	0.0516974	0.665775	-3.8158	AY074887	cDNA sequence AY074887
TC0300002367.mm.2	-0.507504	4.64702	-2.21079	0.0517355	0.665775	-3.81618	Creb3l4	cAMP responsive element binding protein 3-like 4
TC1100003090.mm.2	-1.01913	6.48	-2.21059	0.0517529	0.665775	-3.81635	Alox12	arachidonate 12-lipoxygenase
TC1200002295.mm.2	0.222748	8.12511	2.2104	0.0517695	0.665775	-3.81652	Dicer1	dicer 1, ribonuclease type III
TC0900000370.mm.2	-0.241353	9.22901	-2.21013	0.0517933	0.665775	-3.81676	Siae	sialic acid acetylesterase
TC1700002189.mm.2	0.213178	8.10768	2.20998	0.0518056	0.665775	-3.81688	Cnpy3	canopy FGF signaling regulator 3
TC0600003433.mm.2	-0.390314	9.6159	-2.20956	0.051843	0.665775	-3.81726	Itpr2	inositol 1,4,5-triphosphate receptor 2
TC1100002649.mm.2	0.572365	8.42719	2.2095	0.0518483	0.665775	-3.81731	Tgtp2	T cell specific GTPase 2
TC0600000131.mm.2	0.34467	8.81578	2.20932	0.0518633	0.665775	-3.81746	Met	met proto-oncogene
TC0700004559.mm.2	0.237278	3.96259	2.20919	0.0518748	0.665775	-3.81757	Krtap5-5	keratin associated protein 5-5
TC0800001255.mm.2	-1.2792	7.72149	-2.20881	0.0519087	0.665775	-3.81791	Cdh1	cadherin 1
TC1100003185.mm.2	0.297077	5.65995	2.20878	0.0519114	0.665775	-3.81794	Olfr399	olfactory receptor 399
TC1000002418.mm.2	-0.361712	8.86864	-2.20863	0.0519245	0.665775	-3.81807	Col18a1	collagen, type XVIII, alpha 1
TC1700002132.mm.2	-0.285445	6.32886	-2.20802	0.0519776	0.665775	-3.8186	Slc25a27	solute carrier family 25, member 27
TC0X00002648.mm.2	-0.218919	9.8421	-2.20761	0.0520134	0.665775	-3.81896	Maged1	MAGE family member D1
TC0700000241.mm.2	-0.288906	5.49036	-2.20706	0.0520617	0.665775	-3.81944	Gng8	guanine nucleotide binding protein (G protein), gamma 8
TC0700001589.mm.2	0.18866	4.20303	2.20702	0.0520651	0.665775	-3.81947	Olfr477	olfactory receptor 477
TC0500001662.mm.2	0.171382	7.57484	2.20698	0.0520692	0.665775	-3.81951	A430033K04Rik	RIKEN cDNA A430033K04 gene
TC1000001596.mm.2	0.236371	8.38927	2.20611	0.0521455	0.665775	-3.82027	Stat2	signal transducer and activator of transcription 2
TC0900002477.mm.2	0.216037	8.36358	2.20565	0.0521862	0.665775	-3.82068	2300009A05Rik	RIKEN cDNA 2300009A05 gene
TC1300001927.mm.2	-0.322231	8.4728	-2.20489	0.0522527	0.665775	-3.82134	Tpmt	thiopurine methyltransferase
TC0100003531.mm.2	-0.359781	7.58903	-2.20477	0.0522633	0.665775	-3.82144	Pcp4l1	Purkinje cell protein 4-like 1
TC1100001769.mm.2	0.305439	4.87837	2.2045	0.0522874	0.665775	-3.82168	Kcnh6	potassium voltage-gated channel, subfamily H (eag-related), member 6
TC1700001662.mm.2	0.444128	4.98688	2.2043	0.0523047	0.665775	-3.82185	Sstr5	somatostatin receptor 5
TC0400001737.mm.2	-0.28159	6.95393	-2.20429	0.0523062	0.665775	-3.82187	Rnf186	ring finger protein 186
TC1200001489.mm.2	0.266479	9.70276	2.20424	0.0523105	0.665775	-3.82191	Itgb1bp1	integrin beta 1 binding protein 1
TC0100000039.mm.2	0.223457	11.5467	2.20405	0.0523269	0.665775	-3.82207	Adhfe1	alcohol dehydrogenase, iron containing, 1
TC1900000171.mm.2	-0.198208	10.9447	-2.20293	0.0524262	0.665775	-3.82305	Ahnak	AHNAK nucleoprotein (desmoyokin)
TC1900000171.mm.2	-0.198208	10.9447	-2.20293	0.0524262	0.665775	-3.82305	Mir6367	microRNA 6367
TC0800001952.mm.2	-0.608997	6.30425	-2.2028	0.0524377	0.665775	-3.82317	Rab11fip1	RAB11 family interacting protein 1 (class I)
TC1900000162.mm.2	0.191649	7.75609	2.20271	0.0524456	0.665775	-3.82325	Ubxn1	UBX domain protein 1
TC0X00001062.mm.2	0.235988	6.75619	2.20193	0.052515	0.665775	-3.82393	Fgf16	fibroblast growth factor 16
TC1900000128.mm.2	0.203914	8.0351	2.20161	0.0525428	0.665775	-3.82421	Trpt1	tRNA phosphotransferase 1
TC0X00001374.mm.2	-1.72993	5.68522	-2.20025	0.0526639	0.665775	-3.8254	Cldn2	claudin 2
TC0300001147.mm.2	-1.24641	6.68212	-2.19962	0.0527199	0.665775	-3.82595	1700013F07Rik	RIKEN cDNA 1700013F07 gene
TC0900002503.mm.2	-0.20199	8.44295	-2.19923	0.0527545	0.665775	-3.82629	Hacd3	3-hydroxyacyl-CoA dehydratase 3
TC0X00003361.mm.2	-0.567052	8.63381	-2.19911	0.0527652	0.665775	-3.8264	Prps2	phosphoribosyl pyrophosphate synthetase 2
TC0600001114.mm.2	0.319472	8.24927	2.19849	0.0528206	0.665775	-3.82694	Slc25a26	solute carrier family 25 (mitochondrial carrier, phosphate carrier), member 26
TC1000000531.mm.2	-0.22939	8.73755	-2.19816	0.05285	0.665775	-3.82723	P4ha1	procollagen-proline, 2-oxoglutarate 4-dioxygenase (proline 4-hydroxylase), alpha 1 polypeptide
TC1600000089.mm.2	-0.518915	8.99519	-2.19771	0.0528897	0.665775	-3.82762	Abat	4-aminobutyrate aminotransferase
TC0500001771.mm.2	0.204788	8.2098	2.19729	0.0529269	0.665775	-3.82798	Zscan25	zinc finger and SCAN domain containing 25
TC0500002755.mm.2	0.449235	9.64145	2.19665	0.0529842	0.665775	-3.82854	Cxcl9	chemokine (C-X-C motif) ligand 9
TC1400001993.mm.2	0.180657	8.85423	2.19543	0.053094	0.665775	-3.82962	Osgep	O-sialoglycoprotein endopeptidase
[truncated: 18,083 more rows]

## Sheet: S4
Supplemental Table 4| Wikipathway overrepresentation analysis of differentially expressed genes in female offspring after maternal T3 treatment.
[truncated: 24 more rows]

[truncated: 1 more sheets: S5]
